# Supplementary material for: Tris(5-methyl-3-phenyl-1H-pyrazol-1-yl)methane
Source: Acta Crystallogr Sect E Struct Rep Online. 2008 Apr 23;64(Pt 5):o896. doi: 10.1107/S1600536808010866 (PMC2961107; doi:10.1107/S1600536808010866)
Supplement: Supplementary file 1 [file e-64-0o896-sup1.cif]

##############################################################################
###                                                                        ###
###        Electronic paper (Acta Crystallographica Section E)             ###
###                                                                        ###
##############################################################################
#                                                                            #
# This CIF contains the data in a paper accepted for publication in Acta     #
# Crystallographica Section E. It conforms to the requirements of Notes      #
# for Authors for Section E, and has been peer reviewed under the auspices   #
# of the IUCr Commission on Journals.                                        #
#                                                                            #
# Full details of the Crystallographic Information File format               #
# are given in the paper "The Crystallographic Information File (CIF):       #
# a New Standard Archive File for Crystallography" by S. R. Hall, F. H.      #
# Allen and I. D. Brown [Acta Cryst. (1991), A47, 655-685].                  #
#                                                                            #
# The current version of the core CIF dictionary is obtainable from          #
# ftp://ftp.iucr.org/pub/cif_core.dic. The current version number is 2.4.    #
#                                                                            #
# Software is freely available for graphical display of the structure(s) in  #
# this CIF.  For information consult the CIF home page http://www.iucr.org/  #
# cif/home.html                                                              #
#                                                                            #
# This file may be used for bona fide research purposes within the           #
# scientific community so long as proper attribution is given to the journal # 
# article from which it was obtained.                                        #
#                                                                            #
##############################################################################
                                             
data_I
_audit_creation_method     'SHELXL97'
_chemical_name_systematic
;
Tris(5-methyl-3-phenyl-1H-pyrazol-1-yl)methane
;
_chemical_name_common     ?
_chemical_formula_moiety     'C31 H28 N6'
_chemical_formula_sum     'C31 H28 N6'
_chemical_formula_iupac     'C31 H28 N6'
_chemical_formula_weight     484.59
_chemical_melting_point     ?
_symmetry_cell_setting     'monoclinic'
_symmetry_space_group_name_H-M     'C c'
_symmetry_space_group_name_Hall     'C -2yc'
loop_
    _symmetry_equiv_pos_as_xyz
    'x, y, z'
    'x, -y, z+1/2'
    'x+1/2, y+1/2, z'
    'x+1/2, -y+1/2, z+1/2'
_cell_length_a     6.678(3)
_cell_length_b     21.730(9)
_cell_length_c     17.831(7)
_cell_angle_alpha     90.00
_cell_angle_beta     94.922(7)
_cell_angle_gamma     90.00
_cell_volume     2578.2(19)
_cell_formula_units_Z     4
_cell_measurement_reflns_used     879
_cell_measurement_theta_min     4.586
_cell_measurement_theta_max     46.923
_cell_measurement_temperature     150(2)
_exptl_crystal_description     'Block'
_exptl_crystal_colour     'Colourless'
_exptl_crystal_size_max     0.38
_exptl_crystal_size_mid     0.34
_exptl_crystal_size_min     0.21
_exptl_crystal_density_diffrn     1.249
_exptl_crystal_density_meas     ?
_exptl_crystal_density_method     'Not measured'
_exptl_crystal_F_000     1024
_exptl_absorpt_coefficient_mu     0.076
_exptl_absorpt_correction_type     multi-scan
_exptl_absorpt_process_details     '(SADABS; Bruker, 1997)'
_exptl_absorpt_correction_T_min     0.9716
_exptl_absorpt_correction_T_max     0.9842
_exptl_special_details
;
;
_diffrn_ambient_temperature     150(2)
_diffrn_radiation_type     MoK\a
_diffrn_radiation_wavelength     0.71073
_diffrn_radiation_source     'Fine-focus sealed tube'
_diffrn_radiation_monochromator     'Graphite'
_diffrn_measurement_device_type     'Bruker SMART CCD area-detector'
_diffrn_measurement_method     '\f and \w'
_diffrn_detector_area_resol_mean     100
_diffrn_reflns_number     9586
_diffrn_reflns_av_R_equivalents     0.0388
_diffrn_reflns_av_sigmaI/netI     0.0504
_diffrn_reflns_theta_min     1.87
_diffrn_reflns_theta_max     27.56
_diffrn_reflns_theta_full     25.00
_diffrn_measured_fraction_theta_max     0.982
_diffrn_measured_fraction_theta_full     1.000
_diffrn_reflns_limit_h_min     -8
_diffrn_reflns_limit_h_max     8
_diffrn_reflns_limit_k_min     -27
_diffrn_reflns_limit_k_max     25
_diffrn_reflns_limit_l_min     -19
_diffrn_reflns_limit_l_max     22
_diffrn_standards_number     0
_diffrn_standards_interval_count     ?
_diffrn_standards_interval_time     ?
_diffrn_standards_decay_%     0
_refine_special_details
;
 Refinement of F^2^ against ALL reflections. The weighted R--factor wR and
 goodness of fit S are based on F^2^, conventional R--factors R are based on
 F, with F set to zero for negative F^2^. The threshold expression of
 F^2^ > \s(F^2^) is used only for calculating R--factors(gt) etc. and is not
 relevant to the choice of reflections for refinement. R--factors based on
 F^2^ are statistically about twice as large as those based on F, and
 R--factors based on ALL data will be even larger.
;
_reflns_number_total     2932
_reflns_number_gt     2129
_reflns_threshold_expression     I>2\s(I)
_refine_ls_structure_factor_coef     Fsqd
_refine_ls_matrix_type     'full'
_refine_ls_R_factor_all     0.0668
_refine_ls_R_factor_gt     0.0407
_refine_ls_wR_factor_gt     0.0655
_refine_ls_wR_factor_ref     0.0708
_refine_ls_goodness_of_fit_ref     0.983
_refine_ls_restrained_S_all     0.983
_refine_ls_number_reflns     2932
_refine_ls_number_parameters     337
_refine_ls_number_restraints     2
_refine_ls_hydrogen_treatment     constr
_refine_ls_weighting_scheme     'calc'
_refine_ls_weighting_details
                 'calc w=1/[\s^2^(Fo^2^)+(0.0288P)^2^] where P=(Fo^2^+2Fc^2^)/3'
_atom_sites_solution_hydrogens     'geom'
_atom_sites_solution_primary     'direct'
_atom_sites_solution_secondary     'difmap'
_refine_ls_shift/su_max     0.000
_refine_ls_shift/su_mean     0.000
_refine_diff_density_max     0.116
_refine_diff_density_min     -0.141
_refine_ls_extinction_method     none
_refine_ls_extinction_coef     0.0016(6)
_refine_ls_abs_structure_details     ?
_refine_ls_abs_structure_Flack     ?
loop_
    _atom_type_symbol
    _atom_type_description
    _atom_type_scat_dispersion_real
    _atom_type_scat_dispersion_imag
    _atom_type_scat_source
    'C' 'C' 0.0033 0.0000
                         'International Tables Vol C Tables 4.2.6.8 and 6.1.1.4'
    'H' 'H' 0.0000 0.0000
                         'International Tables Vol C Tables 4.2.6.8 and 6.1.1.4'
    'N' 'N' 0.0061 0.0000
                         'International Tables Vol C Tables 4.2.6.8 and 6.1.1.4'
_computing_data_collection     'SMART (Bruker, 1997)'
_computing_cell_refinement     'SMART (Bruker, 1997)'
_computing_data_reduction     'SAINT (Bruker, 1997)'
_computing_structure_solution     'SHELXS97 (Sheldrick, 2008)'
_computing_structure_refinement     'SHELXL97 (Sheldrick, 2008)'
_computing_molecular_graphics     'SHELXTL (Sheldrick, 2008)'
_computing_publication_material     'SHELXTL (Sheldrick, 2008)'
loop_
    _atom_site_type_symbol
    _atom_site_label
    _atom_site_fract_x
    _atom_site_fract_y
    _atom_site_fract_z
    _atom_site_U_iso_or_equiv
    _atom_site_adp_type
    _atom_site_calc_flag
    _atom_site_refinement_flags
    _atom_site_occupancy
    _atom_site_disorder_assembly
    _atom_site_disorder_group
    N N1 0.8396(3) 0.83570(9) 0.68651(11) 0.0408(5) Uani d . 1 . .
    N N2 0.6619(3) 0.85821(9) 0.65488(11) 0.0414(5) Uani d . 1 . .
    N N3 0.8952(3) 0.73399(9) 0.73501(11) 0.0401(5) Uani d . 1 . .
    N N4 1.0565(3) 0.69625(9) 0.75166(11) 0.0399(5) Uani d . 1 . .
    N N5 0.7907(3) 0.74998(8) 0.60399(11) 0.0396(5) Uani d . 1 . .
    N N6 0.6231(3) 0.71502(9) 0.61064(11) 0.0398(5) Uani d . 1 . .
    C C1 0.9043(4) 0.77355(10) 0.67027(14) 0.0420(6) Uani d . 1 . .
    H H1A 1.0482 0.7759 0.6589 0.050 Uiso calc R 1 . .
    C C2 0.9315(4) 0.87441(12) 0.73918(14) 0.0460(6) Uani d . 1 . .
    C C3 0.8081(4) 0.92398(12) 0.74119(15) 0.0493(7) Uani d . 1 . .
    H H3A 0.8289 0.9592 0.7724 0.059 Uiso calc R 1 . .
    C C4 0.6429(4) 0.91297(11) 0.68788(15) 0.0410(6) Uani d . 1 . .
    C C5 0.4662(4) 0.95123(10) 0.66896(14) 0.0424(6) Uani d . 1 . .
    C C6 0.3172(4) 0.93283(12) 0.61469(16) 0.0551(7) Uani d . 1 . .
    H H6A 0.3321 0.8955 0.5880 0.066 Uiso calc R 1 . .
    C C7 0.1474(5) 0.96829(13) 0.59919(17) 0.0646(8) Uani d . 1 . .
    H H7A 0.0455 0.9546 0.5625 0.077 Uiso calc R 1 . .
    C C8 0.1229(5) 1.02323(13) 0.63600(19) 0.0625(8) Uani d . 1 . .
    H H8A 0.0065 1.0477 0.6244 0.075 Uiso calc R 1 . .
    C C9 0.2681(5) 1.04169(12) 0.68914(18) 0.0609(8) Uani d . 1 . .
    H H9A 0.2528 1.0794 0.7149 0.073 Uiso calc R 1 . .
    C C10 0.4385(4) 1.00619(12) 0.70633(16) 0.0548(7) Uani d . 1 . .
    H H10A 0.5375 1.0197 0.7442 0.066 Uiso calc R 1 . .
    C C11 0.7515(3) 0.72783(11) 0.78425(14) 0.0399(6) Uani d . 1 . .
    C C12 0.8255(3) 0.68485(11) 0.83497(14) 0.0407(6) Uani d . 1 . .
    H H12A 0.7622 0.6704 0.8773 0.049 Uiso calc R 1 . .
    C C13 1.0131(3) 0.66587(11) 0.81285(13) 0.0372(6) Uani d . 1 . .
    C C14 1.1513(4) 0.61970(11) 0.84821(14) 0.0396(6) Uani d . 1 . .
    C C15 1.0996(4) 0.58720(12) 0.91093(15) 0.0502(7) Uani d . 1 . .
    H H15A 0.9766 0.5960 0.9318 0.060 Uiso calc R 1 . .
    C C16 1.2253(5) 0.54219(12) 0.94321(17) 0.0597(8) Uani d . 1 . .
    H H16A 1.1882 0.5204 0.9861 0.072 Uiso calc R 1 . .
    C C17 1.4041(5) 0.52873(12) 0.91364(17) 0.0582(8) Uani d . 1 . .
    H H17A 1.4890 0.4972 0.9353 0.070 Uiso calc R 1 . .
    C C18 1.4588(4) 0.56126(12) 0.85242(16) 0.0520(7) Uani d . 1 . .
    H H18A 1.5836 0.5528 0.8327 0.062 Uiso calc R 1 . .
    C C19 1.3338(4) 0.60609(11) 0.81947(15) 0.0443(6) Uani d . 1 . .
    H H19A 1.3726 0.6278 0.7768 0.053 Uiso calc R 1 . .
    C C20 0.8150(4) 0.76617(11) 0.53141(14) 0.0404(6) Uani d . 1 . .
    C C21 0.6590(4) 0.73918(10) 0.48918(14) 0.0412(6) Uani d . 1 . .
    H H21A 0.6326 0.7412 0.4360 0.049 Uiso calc R 1 . .
    C C22 0.5452(4) 0.70774(10) 0.53982(13) 0.0377(6) Uani d . 1 . .
    C C23 0.3596(4) 0.67181(10) 0.52414(14) 0.0394(6) Uani d . 1 . .
    C C24 0.2386(4) 0.65752(11) 0.58115(15) 0.0471(7) Uani d . 1 . .
    H H24A 0.2784 0.6699 0.6313 0.057 Uiso calc R 1 . .
    C C25 0.0610(4) 0.62552(12) 0.56614(18) 0.0548(7) Uani d . 1 . .
    H H25A -0.0209 0.6165 0.6058 0.066 Uiso calc R 1 . .
    C C26 0.0024(4) 0.60663(12) 0.49386(19) 0.0565(8) Uani d . 1 . .
    H H26A -0.1195 0.5844 0.4837 0.068 Uiso calc R 1 . .
    C C27 0.1197(4) 0.61980(12) 0.43680(18) 0.0589(8) Uani d . 1 . .
    H H27A 0.0792 0.6067 0.3870 0.071 Uiso calc R 1 . .
    C C28 0.2975(4) 0.65226(12) 0.45144(16) 0.0521(7) Uani d . 1 . .
    H H28A 0.3780 0.6613 0.4114 0.063 Uiso calc R 1 . .
    C C29 1.1317(4) 0.86029(13) 0.77999(16) 0.0595(8) Uani d . 1 . .
    H H29A 1.2324 0.8556 0.7435 0.089 Uiso calc R 1 . .
    H H29B 1.1226 0.8220 0.8085 0.089 Uiso calc R 1 . .
    H H29C 1.1711 0.8940 0.8146 0.089 Uiso calc R 1 . .
    C C30 0.5591(3) 0.76287(12) 0.78100(15) 0.0480(7) Uani d . 1 . .
    H H30A 0.4767 0.7475 0.8199 0.072 Uiso calc R 1 . .
    H H30B 0.4864 0.7575 0.7313 0.072 Uiso calc R 1 . .
    H H30C 0.5879 0.8066 0.7897 0.072 Uiso calc R 1 . .
    C C31 0.9840(4) 0.80561(11) 0.51083(16) 0.0507(7) Uani d . 1 . .
    H H31A 1.1115 0.7841 0.5231 0.076 Uiso calc R 1 . .
    H H31B 0.9839 0.8443 0.5391 0.076 Uiso calc R 1 . .
    H H31C 0.9678 0.8144 0.4567 0.076 Uiso calc R 1 . .
loop_
    _atom_site_aniso_label
    _atom_site_aniso_U_11
    _atom_site_aniso_U_22
    _atom_site_aniso_U_33
    _atom_site_aniso_U_12
    _atom_site_aniso_U_13
    _atom_site_aniso_U_23
    N1 0.0423(12) 0.0441(11) 0.0359(12) 0.0008(10) 0.0025(9) -0.0004(10)
    N2 0.0439(12) 0.0417(11) 0.0386(13) 0.0028(10) 0.0028(10) -0.0013(9)
    N3 0.0347(11) 0.0516(12) 0.0345(12) 0.0015(10) 0.0054(10) 0.0045(10)
    N4 0.0364(12) 0.0466(12) 0.0365(13) 0.0008(10) 0.0019(9) 0.0010(10)
    N5 0.0442(12) 0.0422(11) 0.0328(12) 0.0058(10) 0.0060(9) 0.0017(10)
    N6 0.0423(12) 0.0414(11) 0.0369(13) 0.0030(10) 0.0107(10) 0.0002(9)
    C1 0.0382(14) 0.0485(14) 0.0396(15) 0.0011(12) 0.0062(11) 0.0061(12)
    C2 0.0451(15) 0.0576(17) 0.0359(15) -0.0132(13) 0.0060(12) -0.0006(12)
    C3 0.0578(17) 0.0462(15) 0.0442(17) -0.0088(14) 0.0069(14) -0.0074(12)
    C4 0.0465(16) 0.0419(14) 0.0361(15) -0.0053(12) 0.0126(12) -0.0019(12)
    C5 0.0493(15) 0.0375(13) 0.0416(16) -0.0019(12) 0.0107(13) 0.0032(12)
    C6 0.0687(19) 0.0474(15) 0.0473(18) 0.0085(15) -0.0057(15) -0.0020(13)
    C7 0.068(2) 0.0641(19) 0.060(2) 0.0108(17) -0.0085(16) 0.0016(16)
    C8 0.0616(19) 0.0496(17) 0.078(2) 0.0107(15) 0.0150(17) 0.0142(16)
    C9 0.0630(19) 0.0450(16) 0.078(2) -0.0001(15) 0.0269(17) -0.0077(15)
    C10 0.0533(18) 0.0496(16) 0.063(2) -0.0092(14) 0.0164(15) -0.0113(14)
    C11 0.0350(14) 0.0517(15) 0.0334(14) -0.0044(12) 0.0053(11) -0.0031(12)
    C12 0.0401(15) 0.0504(15) 0.0322(15) -0.0063(12) 0.0075(12) 0.0014(12)
    C13 0.0401(15) 0.0416(13) 0.0294(14) -0.0063(11) -0.0001(11) -0.0031(11)
    C14 0.0452(16) 0.0396(13) 0.0332(15) -0.0083(11) -0.0006(12) -0.0033(11)
    C15 0.0564(16) 0.0508(16) 0.0432(17) -0.0055(14) 0.0030(14) 0.0046(14)
    C16 0.077(2) 0.0524(17) 0.0489(19) -0.0083(16) -0.0014(17) 0.0121(14)
    C17 0.076(2) 0.0380(15) 0.058(2) 0.0083(15) -0.0095(17) -0.0016(14)
    C18 0.0573(17) 0.0461(15) 0.0511(18) 0.0056(14) -0.0031(14) -0.0081(14)
    C19 0.0487(15) 0.0450(14) 0.0385(15) -0.0038(12) 0.0000(12) -0.0035(12)
    C20 0.0498(15) 0.0391(13) 0.0336(15) 0.0142(12) 0.0100(12) 0.0057(11)
    C21 0.0550(16) 0.0388(13) 0.0300(14) 0.0104(12) 0.0052(12) 0.0031(11)
    C22 0.0464(15) 0.0364(13) 0.0306(15) 0.0123(11) 0.0058(12) 0.0000(11)
    C23 0.0469(15) 0.0329(12) 0.0392(15) 0.0096(11) 0.0071(12) 0.0007(11)
    C24 0.0551(18) 0.0460(15) 0.0415(17) 0.0071(13) 0.0109(13) -0.0008(13)
    C25 0.0552(18) 0.0478(15) 0.063(2) 0.0039(14) 0.0157(16) 0.0076(15)
    C26 0.0553(17) 0.0434(15) 0.071(2) -0.0035(13) 0.0063(17) 0.0008(15)
    C27 0.067(2) 0.0563(17) 0.052(2) -0.0106(16) -0.0026(16) -0.0054(14)
    C28 0.0645(19) 0.0527(16) 0.0399(16) -0.0016(14) 0.0089(13) -0.0022(13)
    C29 0.0482(17) 0.0744(19) 0.0541(19) -0.0096(15) -0.0048(14) 0.0007(15)
    C30 0.0402(15) 0.0602(17) 0.0444(16) 0.0039(13) 0.0087(12) -0.0032(13)
    C31 0.0552(17) 0.0533(16) 0.0447(17) 0.0041(14) 0.0098(13) 0.0089(13)
_geom_special_details
;
 All s.u.'s (except the s.u. in the dihedral angle between two l.s. planes)
 are estimated using the full covariance matrix. The cell s.u.'s are taken
 into account individually in the estimation of s.u.'s in distances, angles
 and torsion angles; correlations between s.u.'s in cell parameters are only
 used when they are defined by crystal symmetry. An approximate (isotropic)
 treatment of cell s.u.'s is used for estimating s.u.'s involving l.s.
 planes.
;
loop_
    _geom_bond_atom_site_label_1
    _geom_bond_atom_site_label_2
    _geom_bond_site_symmetry_2
    _geom_bond_distance
    _geom_bond_publ_flag
    N1 N2 . 1.360(3) ?
    N1 C2 . 1.367(3) ?
    N1 C1 . 1.455(3) ?
    N2 C4 . 1.338(3) ?
    N3 C11 . 1.361(3) ?
    N3 N4 . 1.366(3) ?
    N3 C1 . 1.445(3) ?
    N4 C13 . 1.328(3) ?
    N5 C20 . 1.364(3) ?
    N5 N6 . 1.366(3) ?
    N5 C1 . 1.443(3) ?
    N6 C22 . 1.334(3) ?
    C1 H1A . 1.0000 ?
    C2 C3 . 1.358(4) ?
    C2 C29 . 1.498(4) ?
    C3 C4 . 1.414(3) ?
    C3 H3A . 0.9500 ?
    C4 C5 . 1.459(3) ?
    C5 C6 . 1.386(3) ?
    C5 C10 . 1.388(3) ?
    C6 C7 . 1.379(4) ?
    C6 H6A . 0.9500 ?
    C7 C8 . 1.379(4) ?
    C7 H7A . 0.9500 ?
    C8 C9 . 1.357(4) ?
    C8 H8A . 0.9500 ?
    C9 C10 . 1.387(4) ?
    C9 H9A . 0.9500 ?
    C10 H10A . 0.9500 ?
    C11 C12 . 1.363(3) ?
    C11 C30 . 1.490(3) ?
    C12 C13 . 1.407(3) ?
    C12 H12A . 0.9500 ?
    C13 C14 . 1.468(3) ?
    C14 C15 . 1.391(3) ?
    C14 C19 . 1.394(4) ?
    C15 C16 . 1.382(4) ?
    C15 H15A . 0.9500 ?
    C16 C17 . 1.378(4) ?
    C16 H16A . 0.9500 ?
    C17 C18 . 1.376(4) ?
    C17 H17A . 0.9500 ?
    C18 C19 . 1.381(3) ?
    C18 H18A . 0.9500 ?
    C19 H19A . 0.9500 ?
    C20 C21 . 1.364(3) ?
    C20 C31 . 1.488(3) ?
    C21 C22 . 1.406(3) ?
    C21 H21A . 0.9500 ?
    C22 C23 . 1.471(3) ?
    C23 C24 . 1.387(3) ?
    C23 C28 . 1.393(4) ?
    C24 C25 . 1.381(4) ?
    C24 H24A . 0.9500 ?
    C25 C26 . 1.377(4) ?
    C25 H25A . 0.9500 ?
    C26 C27 . 1.366(4) ?
    C26 H26A . 0.9500 ?
    C27 C28 . 1.387(4) ?
    C27 H27A . 0.9500 ?
    C28 H28A . 0.9500 ?
    C29 H29A . 0.9800 ?
    C29 H29B . 0.9800 ?
    C29 H29C . 0.9800 ?
    C30 H30A . 0.9800 ?
    C30 H30B . 0.9800 ?
    C30 H30C . 0.9800 ?
    C31 H31A . 0.9800 ?
    C31 H31B . 0.9800 ?
    C31 H31C . 0.9800 ?
loop_
    _geom_angle_atom_site_label_1
    _geom_angle_atom_site_label_2
    _geom_angle_atom_site_label_3
    _geom_angle_site_symmetry_1
    _geom_angle_site_symmetry_3
    _geom_angle
    _geom_angle_publ_flag
    N2 N1 C2 . . 112.83(19) ?
    N2 N1 C1 . . 120.99(19) ?
    C2 N1 C1 . . 125.8(2) ?
    C4 N2 N1 . . 104.46(19) ?
    C11 N3 N4 . . 112.77(19) ?
    C11 N3 C1 . . 130.86(19) ?
    N4 N3 C1 . . 116.37(19) ?
    C13 N4 N3 . . 104.67(19) ?
    C20 N5 N6 . . 113.01(19) ?
    C20 N5 C1 . . 126.1(2) ?
    N6 N5 C1 . . 120.23(19) ?
    C22 N6 N5 . . 103.87(19) ?
    N5 C1 N3 . . 112.83(19) ?
    N5 C1 N1 . . 110.38(18) ?
    N3 C1 N1 . . 111.1(2) ?
    N5 C1 H1A . . 107.4 ?
    N3 C1 H1A . . 107.4 ?
    N1 C1 H1A . . 107.4 ?
    C3 C2 N1 . . 105.6(2) ?
    C3 C2 C29 . . 131.9(3) ?
    N1 C2 C29 . . 122.5(3) ?
    C2 C3 C4 . . 106.8(2) ?
    C2 C3 H3A . . 126.6 ?
    C4 C3 H3A . . 126.6 ?
    N2 C4 C3 . . 110.4(2) ?
    N2 C4 C5 . . 120.7(2) ?
    C3 C4 C5 . . 128.9(2) ?
    C6 C5 C10 . . 117.8(3) ?
    C6 C5 C4 . . 121.0(2) ?
    C10 C5 C4 . . 121.2(2) ?
    C7 C6 C5 . . 120.5(3) ?
    C7 C6 H6A . . 119.7 ?
    C5 C6 H6A . . 119.7 ?
    C6 C7 C8 . . 121.1(3) ?
    C6 C7 H7A . . 119.4 ?
    C8 C7 H7A . . 119.4 ?
    C9 C8 C7 . . 118.8(3) ?
    C9 C8 H8A . . 120.6 ?
    C7 C8 H8A . . 120.6 ?
    C8 C9 C10 . . 120.9(3) ?
    C8 C9 H9A . . 119.6 ?
    C10 C9 H9A . . 119.6 ?
    C9 C10 C5 . . 120.9(3) ?
    C9 C10 H10A . . 119.6 ?
    C5 C10 H10A . . 119.6 ?
    N3 C11 C12 . . 105.1(2) ?
    N3 C11 C30 . . 125.3(2) ?
    C12 C11 C30 . . 129.6(2) ?
    C11 C12 C13 . . 107.2(2) ?
    C11 C12 H12A . . 126.4 ?
    C13 C12 H12A . . 126.4 ?
    N4 C13 C12 . . 110.3(2) ?
    N4 C13 C14 . . 121.3(2) ?
    C12 C13 C14 . . 128.4(2) ?
    C15 C14 C19 . . 118.2(2) ?
    C15 C14 C13 . . 120.2(2) ?
    C19 C14 C13 . . 121.6(2) ?
    C16 C15 C14 . . 120.7(3) ?
    C16 C15 H15A . . 119.6 ?
    C14 C15 H15A . . 119.6 ?
    C17 C16 C15 . . 120.4(3) ?
    C17 C16 H16A . . 119.8 ?
    C15 C16 H16A . . 119.8 ?
    C18 C17 C16 . . 119.5(3) ?
    C18 C17 H17A . . 120.2 ?
    C16 C17 H17A . . 120.2 ?
    C17 C18 C19 . . 120.5(3) ?
    C17 C18 H18A . . 119.7 ?
    C19 C18 H18A . . 119.7 ?
    C18 C19 C14 . . 120.6(3) ?
    C18 C19 H19A . . 119.7 ?
    C14 C19 H19A . . 119.7 ?
    N5 C20 C21 . . 105.4(2) ?
    N5 C20 C31 . . 122.5(2) ?
    C21 C20 C31 . . 132.1(2) ?
    C20 C21 C22 . . 106.5(2) ?
    C20 C21 H21A . . 126.8 ?
    C22 C21 H21A . . 126.8 ?
    N6 C22 C21 . . 111.2(2) ?
    N6 C22 C23 . . 119.8(2) ?
    C21 C22 C23 . . 129.0(2) ?
    C24 C23 C28 . . 117.9(2) ?
    C24 C23 C22 . . 120.9(2) ?
    C28 C23 C22 . . 121.1(2) ?
    C25 C24 C23 . . 121.0(3) ?
    C25 C24 H24A . . 119.5 ?
    C23 C24 H24A . . 119.5 ?
    C26 C25 C24 . . 120.1(3) ?
    C26 C25 H25A . . 119.9 ?
    C24 C25 H25A . . 119.9 ?
    C27 C26 C25 . . 120.0(3) ?
    C27 C26 H26A . . 120.0 ?
    C25 C26 H26A . . 120.0 ?
    C26 C27 C28 . . 120.2(3) ?
    C26 C27 H27A . . 119.9 ?
    C28 C27 H27A . . 119.9 ?
    C27 C28 C23 . . 120.8(3) ?
    C27 C28 H28A . . 119.6 ?
    C23 C28 H28A . . 119.6 ?
    C2 C29 H29A . . 109.5 ?
    C2 C29 H29B . . 109.5 ?
    H29A C29 H29B . . 109.5 ?
    C2 C29 H29C . . 109.5 ?
    H29A C29 H29C . . 109.5 ?
    H29B C29 H29C . . 109.5 ?
    C11 C30 H30A . . 109.5 ?
    C11 C30 H30B . . 109.5 ?
    H30A C30 H30B . . 109.5 ?
    C11 C30 H30C . . 109.5 ?
    H30A C30 H30C . . 109.5 ?
    H30B C30 H30C . . 109.5 ?
    C20 C31 H31A . . 109.5 ?
    C20 C31 H31B . . 109.5 ?
    H31A C31 H31B . . 109.5 ?
    C20 C31 H31C . . 109.5 ?
    H31A C31 H31C . . 109.5 ?
    H31B C31 H31C . . 109.5 ?
data_global
_journal_date_recd_electronic     2008-04-10
_journal_date_accepted     2008-04-18
_journal_name_full     'Acta Crystallographica, Section E'
_journal_year     2008
_journal_volume     64
_journal_issue      5
_journal_page_first     o896
_journal_page_last     o896
_journal_paper_category     QO
_journal_coeditor_code     RK2085
_publ_contact_author_name     'David J. Harding'
_publ_contact_author_address
;
 Molecular Technology Unit Cell, Department of Chemistry Walailak University,
 Thasala, Nakorn Si Thammarat, 80161, THAILAND
;
_publ_contact_author_email     hdavid@wu.ac.th
_publ_contact_author_fax     ++66-75-672094
_publ_contact_author_phone     ++66-75-672004
_publ_section_title
;
Tris(5-methyl-3-phenyl-1<i>H</i>-pyrazol-1-yl)methane
;
loop_
    _publ_author_name
    _publ_author_footnote
    _publ_author_address
    'Harding, David J.' .
;
Molecular Technology Unit Cell
Department of Chemistry
Walailak University
Thasala
Nakorn Si Thammarat 80161
Thailand
;
    'Harding, Phimphaka' .
;
Molecular Technology Unit Cell
Department of Chemistry
Walailak University
Thasala
Nakorn Si Thammarat 80161
Thailand
;
    'Plant, Sarah E.' .
;
Department of Chemistry
Faculty of Science
University of Sheffield
Brook Hill
Sheffield S3 7HF
England
;
