# Supplementary material for: Tris(5-methyl-3-phenyl-1H-pyrazol-1-yl)methane
Source: Acta Crystallogr Sect E Struct Rep Online. 2008 Apr 23;64(Pt 5):o896. doi: 10.1107/S1600536808010866 (PMC2961107; doi:10.1107/S1600536808010866)
Supplement: Supplementary file 2 [file e-64-0o896-Isup2.hkl]

# 
# h,k,l, Fc-squared, Fo-squared, sigma(Fo-squared) and status flag 
# 
data_I
_shelx_title ' sarah in Cc' 
_shelx_refln_list_code          4 
_shelx_F_calc_maximum      198.87 
_exptl_crystal_F_000      1024.00 
_reflns_d_resolution_high  0.7680 
 
loop_ 
 _symmetry_equiv_pos_as_xyz 
 'x, y, z' 
 'x, -y, z+1/2' 
 'x+1/2, y+1/2, z' 
 'x+1/2, -y+1/2, z+1/2' 
 
_cell_length_a     6.6782 
_cell_length_b    21.7303 
_cell_length_c    17.8315 
_cell_angle_alpha  90.000 
_cell_angle_beta   94.922 
_cell_angle_gamma  90.000 
 
_shelx_F_squared_multiplier     1.000 
 
loop_ 
 _refln_index_h 
 _refln_index_k 
 _refln_index_l 
 _refln_F_squared_calc 
 _refln_F_squared_meas 
 _refln_F_squared_sigma 
 _refln_observed_status 
   2   0   0      150.44      158.04      8.46 o 
   4   0   0     1959.79     2063.99     35.80 o 
   6   0   0      565.91      613.22     38.60 o 
   8   0   0       54.32       74.57     48.72 o 
   1   1   0     6528.79     6411.61     59.93 o 
   3   1   0      937.96      958.79     15.24 o 
   5   1   0      103.58      113.81     10.92 o 
   7   1   0       22.38       35.39     16.63 o 
   0   2   0    10951.95     9889.18    479.77 o 
   2   2   0       70.40       66.35      4.62 o 
   4   2   0     1673.74     1746.80     23.46 o 
   6   2   0      242.55      274.54     20.58 o 
   8   2   0       54.63       77.91     35.97 o 
   1   3   0    12473.85    12081.20    114.00 o 
   3   3   0     1382.66     1450.90     18.12 o 
   5   3   0       19.51       10.60      8.68 o 
   7   3   0       96.11       98.61     22.83 o 
   0   4   0      113.72      103.22     11.85 o 
   2   4   0     1119.00     1110.33     23.95 o 
   4   4   0      159.56      155.57      8.21 o 
   6   4   0      489.21      468.76     20.18 o 
   8   4   0       33.58       -4.57     46.20 o 
   1   5   0    14788.20    14560.93    228.23 o 
   3   5   0     1636.53     1803.94     18.81 o 
   5   5   0      250.57      270.11     14.67 o 
   7   5   0      235.54      252.84     28.41 o 
   0   6   0     1591.18     1564.65     18.90 o 
   2   6   0      212.51      205.08      9.21 o 
   4   6   0       83.93       73.34      9.09 o 
   6   6   0      146.70      130.90     13.87 o 
   8   6   0       36.92       21.62     51.58 o 
   1   7   0     4196.12     4196.57     44.49 o 
   3   7   0      458.78      498.27     19.15 o 
   5   7   0       67.78       59.28     10.83 o 
   7   7   0        3.89       -1.01     15.02 o 
   0   8   0     1537.19     1523.44     21.33 o 
   2   8   0     1137.26     1081.22     17.15 o 
   4   8   0     1082.73     1074.30     24.29 o 
   6   8   0       96.46       91.65     14.33 o 
   8   8   0      102.81      156.80     62.90 o 
   1   9   0      829.90      789.85     13.46 o 
   3   9   0      131.10      120.80      9.45 o 
   5   9   0       83.46       64.91     12.26 o 
   7   9   0       39.44       52.08     17.24 o 
   0  10   0     2698.02     2643.89     31.21 o 
   2  10   0     3965.11     3991.97     37.06 o 
   4  10   0      196.74      181.83     17.43 o 
   6  10   0       32.75       20.58     12.70 o 
   1  11   0     1101.68     1175.20     18.17 o 
   3  11   0       40.71       37.65      9.04 o 
   5  11   0      127.26      114.37     13.36 o 
   7  11   0       59.41       70.51     17.44 o 
   0  12   0       20.27       21.94      7.59 o 
   2  12   0     2888.34     2876.49     30.02 o 
   4  12   0      283.08      259.78     16.85 o 
   6  12   0      100.05       92.34     15.26 o 
   1  13   0       85.23       77.77      7.35 o 
   3  13   0      603.50      599.59     22.72 o 
   5  13   0      198.25      183.49     16.33 o 
   7  13   0       39.65       37.36     17.07 o 
   0  14   0      517.66      517.34     21.96 o 
   2  14   0      351.59      348.09     15.20 o 
   4  14   0       48.96       40.84     11.45 o 
   6  14   0       85.39       73.52     15.77 o 
   1  15   0      102.13      102.51      8.64 o 
   3  15   0     1647.24     1561.44     46.48 o 
   5  15   0       58.98       66.87     15.65 o 
   7  15   0       18.05       25.87     20.20 o 
   0  16   0       33.69       27.74     10.81 o 
   2  16   0      364.69      353.89     18.85 o 
   4  16   0       68.46       72.04     13.90 o 
   6  16   0       29.86       23.95     14.79 o 
   1  17   0      274.70      229.19     12.62 o 
   3  17   0      153.98      161.64     14.19 o 
   5  17   0        5.95       13.66     13.08 o 
   0  18   0       15.97        5.86     10.51 o 
   2  18   0      640.08      626.15     27.63 o 
   4  18   0       32.18       49.82     14.17 o 
   6  18   0       22.38       16.08     17.49 o 
   1  19   0       28.43       21.14     10.14 o 
   3  19   0      330.70      318.66     20.67 o 
   5  19   0      133.78      135.86     17.38 o 
   0  20   0       47.60       30.75     14.46 o 
   2  20   0       24.57       20.24     12.10 o 
   4  20   0      391.63      376.38     29.41 o 
   6  20   0        8.62       48.35     24.40 o 
   1  21   0      297.77      292.50     23.09 o 
   3  21   0       36.53       50.57     13.38 o 
   5  21   0       42.92       61.94     17.67 o 
   0  22   0       16.02       13.61     19.56 o 
   2  22   0        0.32       15.59     11.64 o 
   4  22   0      101.47      102.19     18.60 o 
   1  23   0       18.63       12.48     11.86 o 
   3  23   0       16.32       20.34     13.99 o 
   5  23   0      107.84      176.93     62.56 o 
   0  24   0       37.28       18.18     20.36 o 
   2  24   0       59.20       60.76     14.36 o 
   4  24   0       13.04       38.90     28.49 o 
   1  25   0      155.96      189.27     24.71 o 
   3  25   0        8.19       34.99     15.05 o 
   0  26   0       50.02       51.47     28.25 o 
   2  26   0       41.43       69.63     16.90 o 
   1  27   0        4.84       30.44     24.99 o 
  -7   1   1        3.12        2.34     25.59 o 
  -5   1   1      218.51      210.06     10.66 o 
  -3   1   1     1154.90     1165.08     24.20 o 
  -1   1   1    20512.73    19423.20     93.90 o 
   1   1   1     9852.21     9323.16    120.42 o 
   3   1   1     3415.13     3523.77     29.83 o 
   5   1   1       93.96       98.71     10.52 o 
   7   1   1      295.97      277.21     22.85 o 
  -8   2   1        2.50       32.40     35.62 o 
  -6   2   1      192.76      171.80     17.11 o 
  -4   2   1      668.54      649.40     14.53 o 
  -2   2   1       33.08       25.37      3.90 o 
   0   2   1      111.54      110.92      3.25 o 
   2   2   1     1443.71     1363.18     22.24 o 
   4   2   1     1804.95     1804.10     24.12 o 
   6   2   1      478.83      465.11     24.36 o 
   8   2   1       30.81       59.87     34.49 o 
  -7   3   1       71.95       77.98     37.57 o 
  -5   3   1       21.95       23.66      8.84 o 
  -3   3   1     2351.92     2397.08     23.06 o 
  -1   3   1    13849.13    13059.50    131.81 o 
   1   3   1     2308.73     2203.51     30.04 o 
   3   3   1      416.49      441.52     10.97 o 
   5   3   1      186.82      167.01     12.45 o 
   7   3   1       83.31       66.60     20.49 o 
  -8   4   1        7.17       40.83     49.06 o 
  -6   4   1       51.86       53.53     11.09 o 
  -4   4   1       90.31       98.63      8.04 o 
  -2   4   1      525.72      486.15     12.55 o 
   0   4   1     9276.12     9223.44     47.23 o 
   2   4   1     1327.24     1205.44     14.42 o 
   4   4   1     1099.01     1091.18     18.58 o 
   6   4   1       71.21       60.20     12.34 o 
   8   4   1        3.74       17.16     52.04 o 
  -7   5   1      236.87      254.62     32.79 o 
  -5   5   1       20.73       21.35      9.16 o 
  -3   5   1     1318.43     1392.95     17.98 o 
  -1   5   1     3485.96     3298.74     36.06 o 
   1   5   1    32654.71    31916.41    162.11 o 
   3   5   1     1095.09     1124.63     15.24 o 
   5   5   1      273.47      257.19     14.92 o 
   7   5   1      202.71      191.88     20.93 o 
  -8   6   1       20.99       47.00     52.61 o 
  -6   6   1      174.80      178.64     14.88 o 
  -4   6   1      677.40      672.11     19.22 o 
  -2   6   1     1676.36     1744.91     22.57 o 
   0   6   1    13092.57    13351.60     63.32 o 
   2   6   1     1649.75     1662.46     22.91 o 
   4   6   1      147.97      125.28     10.76 o 
   6   6   1       89.22      110.60     13.46 o 
   8   6   1       48.90       79.14     50.89 o 
  -7   7   1        0.42        2.99     15.20 o 
  -5   7   1     1407.96     1365.51     31.90 o 
  -3   7   1      816.62      854.10     18.94 o 
  -1   7   1     2374.10     2498.75     21.39 o 
   1   7   1     3901.15     4025.11     28.02 o 
   3   7   1      831.68      876.90     19.70 o 
   5   7   1     1216.17     1210.98     28.90 o 
   7   7   1       88.88      103.68     16.05 o 
  -8   8   1       13.49       66.10     52.61 o 
  -6   8   1        4.62        6.19     11.07 o 
  -4   8   1        1.05        6.59      7.90 o 
  -2   8   1     3296.31     3329.66     38.21 o 
   0   8   1      203.46      207.47      6.53 o 
   2   8   1     1247.85     1237.16     27.04 o 
   4   8   1      800.27      820.55     21.87 o 
   6   8   1      135.62      139.07     16.00 o 
   8   8   1       33.32       55.81     55.70 o 
  -7   9   1       43.96       54.88     17.72 o 
  -5   9   1      766.29      703.69     24.93 o 
  -3   9   1     1573.83     1630.95     26.07 o 
  -1   9   1     1143.88     1215.01     18.47 o 
   1   9   1     1722.15     1663.92     19.59 o 
   3   9   1        7.91        8.62      6.88 o 
   5   9   1      140.12      125.04     13.81 o 
   7   9   1       64.68       84.52     16.91 o 
  -6  10   1       66.66       59.44     12.98 o 
  -4  10   1      540.93      550.23     27.90 o 
  -2  10   1     5814.32     5981.95     85.82 o 
   0  10   1      954.97      948.39     17.40 o 
   2  10   1     1647.26     1659.31     19.13 o 
   4  10   1       78.74       62.91     11.20 o 
   6  10   1       67.73       30.07     12.61 o 
   8  10   1        5.14       33.51     30.88 o 
  -7  11   1      163.59      177.28     21.09 o 
  -5  11   1       53.12       53.20     12.31 o 
  -3  11   1      583.46      553.23     20.05 o 
  -1  11   1     2448.87     2530.84     26.58 o 
   1  11   1       61.20       64.63      6.70 o 
   3  11   1      388.89      391.85     17.30 o 
   5  11   1      142.49      130.36     14.82 o 
   7  11   1        8.03       24.92     16.22 o 
  -6  12   1       64.67       81.53     14.68 o 
  -4  12   1      539.96      511.21     21.58 o 
  -2  12   1      189.96      183.81      9.07 o 
   0  12   1     2458.99     2464.98     23.77 o 
   2  12   1      203.05      191.11      8.87 o 
   4  12   1      270.45      257.40     16.85 o 
   6  12   1       91.62       84.21     15.00 o 
  -7  13   1       34.71       48.21     18.62 o 
  -5  13   1      185.34      171.44     16.05 o 
  -3  13   1       85.05       93.41     12.30 o 
  -1  13   1      343.19      331.20     11.23 o 
   1  13   1      178.07      187.72     11.33 o 
   3  13   1        5.22        8.74      9.38 o 
   5  13   1      144.43      122.19     15.40 o 
   7  13   1        6.52       -5.50     17.88 o 
  -6  14   1       14.96       17.03     15.43 o 
  -4  14   1      485.01      434.39     21.21 o 
  -2  14   1      409.51      418.26     16.33 o 
   0  14   1       46.46       37.29      6.88 o 
   2  14   1        4.26        2.44      7.53 o 
   4  14   1      530.89      515.43     33.63 o 
   6  14   1      171.58      185.53     19.28 o 
  -7  15   1       19.23       26.11     18.76 o 
  -5  15   1       48.51       41.48     12.47 o 
  -3  15   1     2239.31     2232.48     60.25 o 
  -1  15   1     1086.76     1121.61     20.88 o 
   1  15   1       34.29       29.00      6.89 o 
   3  15   1      402.88      369.93     19.79 o 
   5  15   1       59.64       29.98     12.50 o 
   7  15   1       15.46       14.89     19.20 o 
  -6  16   1       41.44       43.37     17.51 o 
  -4  16   1      140.90      120.62     20.67 o 
  -2  16   1      977.92      949.55     25.01 o 
   0  16   1      169.44      173.79     11.23 o 
   2  16   1      370.08      357.60     16.35 o 
   4  16   1       21.49       13.39     11.44 o 
   6  16   1       69.98       86.17     16.92 o 
  -5  17   1        1.19       -5.21     12.92 o 
  -3  17   1      106.83       93.12     14.17 o 
  -1  17   1      119.85      107.33     11.37 o 
   1  17   1       44.48       40.50     14.52 o 
   3  17   1       36.51       43.29     11.95 o 
   5  17   1        7.13       22.19     13.63 o 
  -6  18   1       15.08        5.31     15.60 o 
  -4  18   1      351.32      325.16     20.81 o 
  -2  18   1       77.74       92.72     12.51 o 
   0  18   1       14.35        7.88      7.98 o 
   2  18   1      281.59      286.61     18.16 o 
   4  18   1      177.74      186.79     17.36 o 
   6  18   1       37.92       47.50     17.48 o 
  -5  19   1       55.05       91.91     16.40 o 
  -3  19   1      102.24       98.25     14.11 o 
  -1  19   1       41.69       35.74     10.81 o 
   1  19   1      359.12      339.63     19.19 o 
   3  19   1      187.01      199.75     19.73 o 
   5  19   1       11.85       21.04     15.75 o 
  -6  20   1       67.69       84.83     24.02 o 
  -4  20   1       79.86      104.46     18.91 o 
  -2  20   1      289.08      259.18     34.08 o 
   0  20   1      490.13      441.22     17.85 o 
   2  20   1      407.22      421.13     23.03 o 
   4  20   1       42.56       51.89     15.70 o 
   6  20   1       12.33       42.76     20.49 o 
  -5  21   1       16.99       17.08     17.12 o 
  -3  21   1       35.41       41.85     14.07 o 
  -1  21   1      242.80      227.57     17.85 o 
   1  21   1       96.93       96.73     14.17 o 
   3  21   1        3.91       21.21     12.78 o 
   5  21   1        1.62       33.71     17.48 o 
  -4  22   1       18.97       35.65     18.22 o 
  -2  22   1      222.72      232.25     19.25 o 
   0  22   1       14.30       25.07     15.33 o 
   2  22   1      109.66       96.18     15.14 o 
   4  22   1       72.44       36.91     25.32 o 
  -5  23   1       92.57      144.10     63.70 o 
  -3  23   1        9.36       25.59     13.38 o 
  -1  23   1       15.30       35.67     16.13 o 
   1  23   1       37.43       35.58     14.50 o 
   3  23   1       33.33       52.61     15.64 o 
   5  23   1       16.19       18.30     54.55 o 
  -4  24   1       12.92       37.56     18.20 o 
  -2  24   1       12.33       35.78     14.25 o 
   0  24   1        5.12        2.43     14.13 o 
   2  24   1      103.14      110.59     15.20 o 
   4  24   1       81.04       91.56     19.91 o 
  -3  25   1       13.29       26.49     15.49 o 
  -1  25   1      169.34      173.68     21.62 o 
   1  25   1       91.41       95.84     17.95 o 
   3  25   1       26.32       46.39     16.03 o 
  -2  26   1       12.09        6.83     15.07 o 
   0  26   1       18.64       52.30     19.02 o 
   2  26   1       53.19       82.16     16.22 o 
  -1  27   1       63.49       73.49     19.83 o 
   1  27   1      106.21      145.96     22.94 o 
  -8   0   2      105.66      175.55     60.27 o 
  -6   0   2       19.26       -2.12     17.38 o 
  -4   0   2      498.68      498.39     18.79 o 
  -2   0   2     5013.59     4908.00    122.26 o 
   0   0   2    14888.76    13066.22    267.11 o 
   2   0   2      201.85      194.38      9.81 o 
   4   0   2      216.88      205.31     14.03 o 
   6   0   2      295.65      255.14     28.64 o 
   8   0   2       24.69       60.08     30.39 o 
  -7   1   2        4.90       37.89     29.56 o 
  -5   1   2       53.88       46.91      7.40 o 
  -3   1   2     2750.77     2882.41     58.64 o 
  -1   1   2     8212.58     7928.28    145.94 o 
   1   1   2     7537.62     7336.25     99.60 o 
   3   1   2      251.36      231.30      9.00 o 
   5   1   2      445.86      467.77     17.91 o 
   7   1   2      172.83      170.32     20.87 o 
  -8   2   2        7.95       46.60     35.66 o 
  -6   2   2      591.05      591.30     25.43 o 
  -4   2   2       99.78      108.46      8.54 o 
  -2   2   2     2607.69     2584.31     39.34 o 
   0   2   2      668.92      625.54      9.91 o 
   2   2   2      187.36      178.81      6.71 o 
   4   2   2      154.58      148.70      8.84 o 
   6   2   2      763.47      823.55     31.91 o 
   8   2   2       20.20       19.61     23.39 o 
  -7   3   2       26.81       48.06     28.99 o 
  -5   3   2      413.33      392.98     15.77 o 
  -3   3   2      163.42      174.34      7.87 o 
  -1   3   2    11862.57    11952.41    201.41 o 
   1   3   2    16461.92    16478.24     90.46 o 
   3   3   2     1606.24     1723.39     21.01 o 
   5   3   2      340.29      315.97     15.92 o 
   7   3   2       84.58       76.15     18.68 o 
  -8   4   2        2.80        6.75     52.15 o 
  -6   4   2      193.93      171.74     13.99 o 
  -4   4   2      178.66      185.99      8.61 o 
  -2   4   2     1797.62     1833.34     25.98 o 
   0   4   2     8071.64     7825.90     54.44 o 
   2   4   2     3700.61     3717.29     36.14 o 
   4   4   2     1579.88     1578.31     28.62 o 
   6   4   2     1445.93     1504.56     34.50 o 
   8   4   2       45.06       52.34     27.86 o 
  -7   5   2       64.33      100.85     48.78 o 
  -5   5   2      150.62      141.28     11.84 o 
  -3   5   2     4064.20     4208.33     39.72 o 
  -1   5   2    29080.84    28729.25    208.09 o 
   1   5   2    29670.04    29123.25    125.93 o 
   3   5   2       84.98       78.90      6.51 o 
   5   5   2      295.57      292.36     15.82 o 
   7   5   2       26.98       44.94     17.39 o 
  -8   6   2        9.22       54.55     51.58 o 
  -6   6   2      144.77      145.04     15.24 o 
  -4   6   2      203.84      213.67     12.22 o 
  -2   6   2     2779.17     2842.09     64.76 o 
   0   6   2      173.78      178.12      6.22 o 
   2   6   2     3401.21     3569.84     45.97 o 
   4   6   2      358.84      361.96     15.38 o 
   6   6   2      207.45      190.70     15.87 o 
   8   6   2       97.96      128.89     31.29 o 
  -7   7   2       90.25      118.59     23.47 o 
  -5   7   2      156.16      120.93     12.18 o 
  -3   7   2     1194.25     1299.54     23.23 o 
  -1   7   2     5915.58     5922.98     75.33 o 
   1   7   2     2846.75     2850.39     24.47 o 
   3   7   2      246.98      277.54     12.72 o 
   5   7   2      169.30      149.74     13.55 o 
   7   7   2       15.77       22.28     17.72 o 
  -8   8   2       24.53       28.36     47.58 o 
  -6   8   2       92.52      101.60     15.59 o 
  -4   8   2      453.45      472.89     16.45 o 
  -2   8   2     1362.27     1454.05     20.66 o 
   0   8   2       43.53       33.52      4.73 o 
   2   8   2      840.20      835.20     12.43 o 
   4   8   2     1353.41     1370.54     28.20 o 
   6   8   2      168.65      128.95     15.86 o 
   8   8   2       43.72       43.23     30.76 o 
  -7   9   2       65.55       86.24     23.86 o 
  -5   9   2      531.76      499.08     21.29 o 
  -3   9   2       87.50       98.27      9.20 o 
  -1   9   2      337.76      330.87      9.82 o 
   1   9   2     2467.79     2508.66     29.56 o 
   3   9   2      627.94      632.37     18.02 o 
   5   9   2      312.31      299.93     18.71 o 
   7   9   2        8.76       17.76     14.35 o 
  -6  10   2       90.84       84.80     15.53 o 
  -4  10   2       35.53       41.88      9.81 o 
  -2  10   2     3936.89     4253.69     53.67 o 
   0  10   2     1437.26     1457.68     37.53 o 
   2  10   2     1884.06     1895.03     33.21 o 
   4  10   2      300.81      303.42     16.96 o 
   6  10   2       34.28       41.27     13.67 o 
  -7  11   2       12.51       12.98     20.58 o 
  -5  11   2       48.21       46.61     12.00 o 
  -3  11   2      826.23      835.34     23.98 o 
  -1  11   2      354.16      344.02     10.94 o 
   1  11   2     1825.83     1839.45     33.12 o 
   3  11   2      342.32      334.80     18.95 o 
   5  11   2      146.44      116.80     14.32 o 
   7  11   2       16.58       25.94     15.59 o 
  -6  12   2       80.65       78.59     15.47 o 
  -4  12   2       28.40       12.58      9.86 o 
  -2  12   2     2563.93     2508.70     43.91 o 
   0  12   2      100.80      108.76      6.96 o 
   2  12   2     1681.79     1713.00     28.73 o 
   4  12   2       71.06       69.38     12.16 o 
   6  12   2       12.47       18.75     13.86 o 
  -7  13   2       52.64       66.51     25.67 o 
  -5  13   2       17.64       28.47     10.94 o 
  -3  13   2      294.42      282.11     25.33 o 
  -1  13   2      457.69      485.89     16.14 o 
   1  13   2     2045.80     2239.38     47.72 o 
   3  13   2      375.85      351.59     18.22 o 
   5  13   2      226.21      197.77     17.00 o 
   7  13   2        5.15       21.88     15.38 o 
  -6  14   2        8.67        7.98     14.15 o 
  -4  14   2      650.19      621.35     24.55 o 
  -2  14   2       99.48      106.65     10.23 o 
   0  14   2     1021.34      976.58     20.96 o 
   2  14   2       20.19       15.37      8.40 o 
   4  14   2       27.00       27.03     11.56 o 
   6  14   2      102.77       94.43     21.20 o 
  -7  15   2        1.87       17.90     27.87 o 
  -5  15   2      145.65      115.54     14.85 o 
  -3  15   2      281.93      257.52     17.21 o 
  -1  15   2     1322.83     1342.12     22.85 o 
   1  15   2       43.57       37.84      7.20 o 
   3  15   2      393.07      370.85     19.96 o 
   5  15   2       30.50       25.74     12.85 o 
   7  15   2       18.69       59.03     17.61 o 
  -6  16   2       96.46      125.20     19.05 o 
  -4  16   2      259.04      257.88     18.18 o 
  -2  16   2      716.95      701.49     30.20 o 
   0  16   2      238.77      242.46     12.29 o 
   2  16   2      225.13      206.98     14.08 o 
   4  16   2      298.39      289.10     19.74 o 
   6  16   2       12.26       18.31     15.72 o 
  -5  17   2        6.18       13.89     11.97 o 
  -3  17   2      204.75      189.29     14.54 o 
  -1  17   2       47.32       54.32     15.35 o 
   1  17   2       96.12       92.39     13.31 o 
   3  17   2      361.78      304.43     19.74 o 
   5  17   2        6.87       17.85     13.94 o 
  -6  18   2       81.01      106.19     20.32 o 
  -4  18   2      155.95      142.13     16.61 o 
  -2  18   2      402.00      383.49     22.05 o 
   0  18   2       19.80       33.44      8.70 o 
   2  18   2      538.11      501.75     22.83 o 
   4  18   2       75.46       55.08     14.20 o 
   6  18   2       34.46       33.22     16.13 o 
  -5  19   2        0.51       16.89     14.26 o 
  -3  19   2      192.42      210.80     19.28 o 
  -1  19   2        9.99       14.13     10.38 o 
   1  19   2      103.67       93.39     19.21 o 
   3  19   2       99.57       71.39     15.66 o 
   5  19   2       39.72       43.83     16.42 o 
  -6  20   2       13.73        7.24     20.55 o 
  -4  20   2      120.11       95.74     17.47 o 
  -2  20   2       26.39       33.96     11.45 o 
   0  20   2       42.47       47.52     10.39 o 
   2  20   2       35.28       39.58     11.51 o 
   4  20   2      181.70      179.43     20.35 o 
   6  20   2        7.45      -19.67     43.00 o 
  -5  21   2      184.69      208.12     26.27 o 
  -3  21   2      116.35      131.88     21.38 o 
  -1  21   2       31.97       29.38     11.45 o 
   1  21   2      876.75      898.35     74.80 o 
   3  21   2       97.95      113.03     17.62 o 
   5  21   2       60.99       69.08     26.98 o 
  -4  22   2      235.42      292.50     26.77 o 
  -2  22   2       97.17      118.76     19.24 o 
   0  22   2      170.66      186.86     20.77 o 
   2  22   2       74.20       97.70     15.14 o 
   4  22   2       64.98       57.50     18.47 o 
  -5  23   2       21.79       59.36     29.62 o 
  -3  23   2       14.63       18.34     18.70 o 
  -1  23   2       85.74      106.31     19.96 o 
   1  23   2        3.21        8.46     12.65 o 
   3  23   2       68.28       62.60     18.26 o 
  -4  24   2        6.39       20.50     19.77 o 
  -2  24   2      137.32      153.53     17.54 o 
   0  24   2       51.15       56.64     15.65 o 
   2  24   2       31.88       16.32     14.13 o 
   4  24   2       96.20       91.63     20.99 o 
  -3  25   2       45.44       37.85     15.83 o 
  -1  25   2       84.07       87.07     18.88 o 
   1  25   2       47.05       51.45     17.76 o 
   3  25   2       21.08       29.28     18.98 o 
  -2  26   2       31.81       54.65     16.15 o 
   0  26   2       51.92       70.21     17.44 o 
   2  26   2       70.40       70.24     16.68 o 
  -1  27   2        6.84       -1.10     18.36 o 
   1  27   2       66.53       68.51     20.14 o 
  -7   1   3        6.40       20.46     46.43 o 
  -5   1   3     2358.82     2289.49     36.41 o 
  -3   1   3      925.95      958.16     16.03 o 
  -1   1   3    12580.35    12211.62    178.76 o 
   1   1   3       22.85       20.72      5.07 o 
   3   1   3      852.80      889.96     16.30 o 
   5   1   3       43.86       42.18     10.52 o 
   7   1   3      401.84      470.88     27.83 o 
  -8   2   3       19.39       47.59     34.97 o 
  -6   2   3      431.07      428.45     20.47 o 
  -4   2   3     1054.37     1094.80     18.60 o 
  -2   2   3     1351.89     1370.70     32.29 o 
   0   2   3    39550.82    37313.92    179.85 o 
   2   2   3      637.19      639.71     12.36 o 
   4   2   3       27.68       21.94      6.49 o 
   6   2   3      620.95      622.03     29.30 o 
   8   2   3        2.31      -12.86     18.48 o 
  -7   3   3      202.71      259.38     37.40 o 
  -5   3   3      177.57      178.37     11.78 o 
  -3   3   3      197.90      194.32      8.35 o 
  -1   3   3    26900.73    26883.78    139.74 o 
   1   3   3     6790.23     6944.78     38.67 o 
   3   3   3      321.57      342.18     10.92 o 
   5   3   3      805.35      813.64     24.09 o 
   7   3   3      194.40      193.74     22.36 o 
  -8   4   3        4.86       24.93     53.30 o 
  -6   4   3      133.06      151.28     15.38 o 
  -4   4   3      720.39      768.14     20.54 o 
  -2   4   3     1622.26     1662.76     21.36 o 
   0   4   3      959.81      939.34     12.13 o 
   2   4   3     4474.29     4428.70     40.23 o 
   4   4   3      154.04      154.00     11.27 o 
   6   4   3      373.23      338.12     18.74 o 
   8   4   3       31.22       13.81     21.21 o 
  -7   5   3      232.22      296.55     59.13 o 
  -5   5   3       93.66       94.55     10.79 o 
  -3   5   3       89.46       84.06      6.71 o 
  -1   5   3     5588.21     5802.98     35.20 o 
   1   5   3    14221.89    14017.67     89.87 o 
   3   5   3      548.54      535.88     14.40 o 
   5   5   3      321.39      325.15     16.95 o 
   7   5   3       78.54       54.89     18.11 o 
  -8   6   3       38.63       50.09     47.00 o 
  -6   6   3      110.66       97.95     13.88 o 
  -4   6   3       49.56       47.17      8.50 o 
  -2   6   3     1455.98     1495.94     18.10 o 
   0   6   3     3369.63     3466.35     46.31 o 
   2   6   3     1671.14     1689.28     20.04 o 
   4   6   3       91.90       80.25      9.92 o 
   6   6   3       87.92       79.09     13.33 o 
   8   6   3        0.83       26.33     25.43 o 
  -7   7   3       50.20       64.29     36.08 o 
  -5   7   3      158.88      131.02     12.02 o 
  -3   7   3      358.36      342.66     12.48 o 
  -1   7   3     3368.38     3407.95     31.91 o 
   1   7   3     2561.59     2512.34     23.92 o 
   3   7   3     2311.68     2423.76     25.44 o 
   5   7   3      186.81      170.00     13.64 o 
   7   7   3        1.57      -10.09     18.22 o 
  -8   8   3      100.38      194.42     58.78 o 
  -6   8   3      394.23      376.82     22.72 o 
  -4   8   3      152.79      148.32     11.15 o 
  -2   8   3     1065.92     1109.23     27.79 o 
   0   8   3      392.76      372.06     10.01 o 
   2   8   3     3764.25     4160.01     41.99 o 
   4   8   3      196.03      183.27     13.18 o 
   6   8   3       21.04       25.60     13.11 o 
   8   8   3        4.31       -1.60     33.17 o 
  -7   9   3       84.95       86.61     23.58 o 
  -5   9   3      705.97      672.81     28.39 o 
  -3   9   3      997.32     1013.39     21.98 o 
  -1   9   3      486.61      491.35     11.75 o 
   1   9   3      871.84      840.64     15.34 o 
   3   9   3      452.75      432.36     16.13 o 
   5   9   3     1057.34      980.74     30.77 o 
   7   9   3       37.32       44.33     27.79 o 
  -6  10   3       71.05       85.15     14.82 o 
  -4  10   3      568.43      545.70     21.10 o 
  -2  10   3      673.66      703.79     13.15 o 
   0  10   3      897.70      962.49     15.00 o 
   2  10   3     2977.00     3128.67     73.73 o 
   4  10   3      312.88      318.22     20.65 o 
   6  10   3       87.36      118.49     15.96 o 
  -7  11   3      168.29      195.78     29.86 o 
  -5  11   3      171.27      162.66     14.72 o 
  -3  11   3      657.22      693.22     23.87 o 
  -1  11   3      946.13      993.84     17.32 o 
   1  11   3     1616.66     1637.15     25.41 o 
   3  11   3        0.61        7.65      9.35 o 
   5  11   3        1.98        1.82     11.54 o 
   7  11   3       30.23       24.36     19.96 o 
  -6  12   3       95.36       94.79     20.94 o 
  -4  12   3      680.88      639.58     23.65 o 
  -2  12   3     1278.82     1278.17     26.65 o 
   0  12   3      325.50      336.02     10.16 o 
   2  12   3      824.84      811.71     29.20 o 
   4  12   3      186.03      173.14     15.43 o 
   6  12   3       48.18       40.12     15.20 o 
  -7  13   3       63.95      102.33     27.47 o 
  -5  13   3       42.03       41.39     12.35 o 
  -3  13   3     2142.37     2078.32     42.47 o 
  -1  13   3      214.29      211.69      9.64 o 
   1  13   3      568.12      570.17     14.97 o 
   3  13   3       64.45       62.86     11.72 o 
   5  13   3      103.25       95.28     14.20 o 
   7  13   3        1.96       15.26     16.08 o 
  -6  14   3       30.56       33.65     15.97 o 
  -4  14   3      203.23      218.31     16.43 o 
  -2  14   3       34.67       46.87      8.79 o 
   0  14   3       36.55       30.61      7.05 o 
   2  14   3      755.20      755.02     25.62 o 
   4  14   3      136.16      128.94     14.97 o 
   6  14   3       26.94       20.22     15.33 o 
  -7  15   3        4.49        8.01     23.52 o 
  -5  15   3       14.73        5.27     13.36 o 
  -3  15   3      640.16      594.42     20.73 o 
  -1  15   3      394.78      403.98     13.78 o 
   1  15   3      130.44      136.14      9.28 o 
   3  15   3      203.52      201.12     16.26 o 
   5  15   3      102.35       95.75     14.78 o 
   7  15   3       12.87       37.58     18.71 o 
  -6  16   3      146.19      168.72     19.70 o 
  -4  16   3      228.71      207.14     17.21 o 
  -2  16   3      349.54      349.75     16.42 o 
   0  16   3      756.99      796.06     23.85 o 
   2  16   3      359.96      344.43     16.98 o 
   4  16   3        8.33       15.48     12.19 o 
   6  16   3        4.34       19.69     15.20 o 
  -5  17   3       96.55      101.89     16.95 o 
  -3  17   3      120.47      114.53     12.84 o 
  -1  17   3       67.18       62.16      9.25 o 
   1  17   3      257.98      240.77     16.06 o 
   3  17   3      946.98      919.95     35.28 o 
   5  17   3       39.62       32.67     14.54 o 
  -6  18   3        8.81        2.50     15.93 o 
  -4  18   3       46.66       69.07     14.58 o 
  -2  18   3      175.46      153.31     18.44 o 
   0  18   3       91.34       95.64     10.47 o 
   2  18   3      163.41      180.77     16.16 o 
   4  18   3       79.45       56.59     14.02 o 
   6  18   3        1.68       -3.30     15.35 o 
  -5  19   3      115.06      126.38     19.11 o 
  -3  19   3       13.46       25.29     11.73 o 
  -1  19   3      134.49      149.07     14.58 o 
   1  19   3      307.19      313.55     35.70 o 
   3  19   3      648.80      608.45     30.47 o 
   5  19   3        0.16       -2.56     14.42 o 
  -6  20   3       27.05       46.69     23.38 o 
  -4  20   3      224.91      230.60     22.86 o 
  -2  20   3       88.27       91.82     13.97 o 
   0  20   3      207.59      209.39     13.91 o 
   2  20   3      262.51      261.30     19.05 o 
   4  20   3      193.72      216.78     23.21 o 
  -5  21   3       55.89       64.32     19.99 o 
  -3  21   3        6.64        8.44     12.34 o 
  -1  21   3      317.75      356.63     25.08 o 
   1  21   3      123.78      119.85     15.43 o 
   3  21   3      272.53      281.55     26.47 o 
   5  21   3       12.04       42.11     19.66 o 
  -4  22   3       98.92      112.55     22.62 o 
  -2  22   3       16.29       17.93     12.74 o 
   0  22   3      456.35      510.08     42.89 o 
   2  22   3      118.57      117.38     15.78 o 
   4  22   3       35.57       45.28     17.60 o 
  -5  23   3      114.51      125.92     31.45 o 
  -3  23   3       24.25       42.21     15.39 o 
  -1  23   3      102.60      100.63     15.18 o 
   1  23   3       25.71       27.97     12.66 o 
   3  23   3       47.07       42.66     19.87 o 
  -4  24   3       38.01       38.61     20.41 o 
  -2  24   3      119.75      125.28     26.21 o 
   0  24   3       35.43       31.64     15.32 o 
   2  24   3       16.05       27.61     13.61 o 
   4  24   3       31.31       48.99     29.16 o 
  -3  25   3       29.13       34.65     15.06 o 
  -1  25   3       37.34       24.86     16.90 o 
   1  25   3       35.23       51.44     17.59 o 
   3  25   3        6.02       38.12     18.71 o 
  -2  26   3      128.10      150.87     19.39 o 
   0  26   3       12.47        4.52     15.77 o 
   2  26   3       30.59       42.57     15.56 o 
  -1  27   3      108.70      104.01     20.30 o 
   1  27   3        9.16       29.63     18.31 o 
  -8   0   4       46.96       24.25     52.27 o 
  -6   0   4      161.57      178.30     41.40 o 
  -4   0   4     5209.91     5365.68    157.20 o 
  -2   0   4     8753.92     8548.63    162.57 o 
   0   0   4     1284.06     1239.33     23.65 o 
   2   0   4     1399.04     1424.29     28.02 o 
   4   0   4     1507.17     1544.51     60.05 o 
   6   0   4      925.14      898.57     48.22 o 
   8   0   4        2.40       37.70     28.76 o 
  -7   1   4       67.74       91.10     29.61 o 
  -5   1   4      233.07      238.24     11.08 o 
  -3   1   4      762.56      787.84     13.60 o 
  -1   1   4     7548.51     7372.96    137.20 o 
   1   1   4     2891.02     2832.10     24.41 o 
   3   1   4     1143.53     1192.75     19.64 o 
   5   1   4      766.82      756.59     23.14 o 
   7   1   4       23.00       30.15     18.06 o 
  -8   2   4        2.22       11.16     32.75 o 
  -6   2   4      264.52      270.66     26.59 o 
  -4   2   4      835.31      876.48     18.53 o 
  -2   2   4     3762.96     3623.33     25.30 o 
   0   2   4    30554.20    29434.03    200.10 o 
   2   2   4     1016.73     1057.67     16.81 o 
   4   2   4      994.95      972.36     19.63 o 
   6   2   4       18.76       10.02     13.41 o 
   8   2   4        1.67       24.63     21.36 o 
  -7   3   4      231.35      244.58     35.37 o 
  -5   3   4       10.74       12.40      8.56 o 
  -3   3   4      567.36      586.49     12.30 o 
  -1   3   4    13517.90    13802.25    115.11 o 
   1   3   4      646.11      641.31     14.89 o 
   3   3   4     1886.03     1985.98     26.18 o 
   5   3   4      945.11      954.00     26.26 o 
   7   3   4        8.85       -1.21     16.74 o 
  -8   4   4       23.30       56.84     54.67 o 
  -6   4   4      138.88      154.28     18.99 o 
  -4   4   4      554.79      512.08     13.22 o 
  -2   4   4     2694.80     2762.37     32.69 o 
   0   4   4      379.14      383.65      8.96 o 
   2   4   4     1645.30     1611.50     29.38 o 
   4   4   4      385.62      375.24     15.92 o 
   6   4   4      300.04      294.98     18.57 o 
   8   4   4        5.28        5.79     21.26 o 
  -7   5   4      139.13       92.93     30.19 o 
  -5   5   4      640.47      596.05     27.94 o 
  -3   5   4     2738.74     2845.93     37.91 o 
  -1   5   4     1514.41     1452.80     20.34 o 
   1   5   4     5397.71     5359.71     38.89 o 
   3   5   4     1324.08     1356.65     25.80 o 
   5   5   4      511.72      504.54     20.63 o 
   7   5   4       74.71       89.66     18.56 o 
  -8   6   4      143.60      132.67     60.61 o 
  -6   6   4       55.20       45.67     15.85 o 
  -4   6   4      248.24      268.21     12.57 o 
  -2   6   4     5142.20     5293.81     60.84 o 
   0   6   4       73.88       77.93      5.79 o 
   2   6   4      496.65      481.19     13.50 o 
   4   6   4      262.18      243.75     14.37 o 
   6   6   4       54.12       60.42     13.52 o 
   8   6   4       25.02       57.92     24.08 o 
  -7   7   4      110.88      123.74     26.53 o 
  -5   7   4      806.05      769.28     24.52 o 
  -3   7   4       81.62       68.93      6.51 o 
  -1   7   4     4758.74     4904.16     49.84 o 
   1   7   4      958.51      896.73     36.37 o 
   3   7   4       93.01       83.38      7.87 o 
   5   7   4      246.65      238.54     15.54 o 
   7   7   4       53.25       59.05     20.37 o 
  -8   8   4        5.78        8.81     51.81 o 
  -6   8   4       39.76       44.93     18.14 o 
  -4   8   4      706.42      719.94     26.83 o 
  -2   8   4      471.58      458.34     12.09 o 
   0   8   4      373.68      374.16     10.61 o 
   2   8   4     2196.71     2342.36     40.64 o 
   4   8   4      296.41      311.49     15.92 o 
   6   8   4       50.14       57.22     14.99 o 
   8   8   4       10.48       20.50     25.24 o 
  -7   9   4      175.36      212.47     29.39 o 
  -5   9   4      584.70      533.19     29.62 o 
  -3   9   4      353.67      352.36     13.29 o 
  -1   9   4     1536.92     1676.97     21.39 o 
   1   9   4     1415.66     1370.87     20.08 o 
   3   9   4      422.92      446.78     16.82 o 
   5   9   4      224.40      204.45     19.92 o 
   7   9   4       62.49       94.07     17.00 o 
  -6  10   4       60.87       64.49     20.01 o 
  -4  10   4      776.68      752.25     23.51 o 
  -2  10   4      142.19      137.77      8.23 o 
   0  10   4      966.16      985.17     17.33 o 
   2  10   4     2442.55     2442.75     49.08 o 
   4  10   4      290.82      285.76     17.66 o 
   6  10   4       50.61       50.21     13.84 o 
  -7  11   4       65.36       88.95     25.40 o 
  -5  11   4      511.83      477.44     33.60 o 
  -3  11   4       69.89       65.13      8.78 o 
  -1  11   4      594.53      596.42     14.18 o 
   1  11   4      305.45      301.41     10.81 o 
   3  11   4       32.22       31.88     10.25 o 
   5  11   4       82.41       57.71     13.56 o 
   7  11   4       34.28       41.93     20.73 o 
  -6  12   4       92.91      113.26     17.03 o 
  -4  12   4     1705.12     1721.85     36.55 o 
  -2  12   4      800.42      806.95     17.36 o 
   0  12   4      185.21      182.81      8.39 o 
   2  12   4      163.07      164.38     10.38 o 
   4  12   4      200.30      198.65     22.35 o 
   6  12   4       52.45       58.05     14.81 o 
  -7  13   4       38.70       74.30     29.22 o 
  -5  13   4      283.19      269.30     20.75 o 
  -3  13   4      759.36      745.44     21.70 o 
  -1  13   4      372.03      377.12     12.28 o 
   1  13   4      185.24      160.85      9.54 o 
   3  13   4      386.31      373.97     19.06 o 
   5  13   4      233.97      218.06     18.22 o 
   7  13   4       10.37       19.95     16.97 o 
  -6  14   4       12.64       20.16     15.19 o 
  -4  14   4        1.93        8.00     11.25 o 
  -2  14   4      118.01      113.58     10.22 o 
   0  14   4       43.86       41.71      7.16 o 
   2  14   4      464.02      437.34     18.50 o 
   4  14   4      175.91      158.93     16.35 o 
   6  14   4      167.91      171.06     19.04 o 
  -7  15   4       27.82       50.56     26.59 o 
  -5  15   4       25.21       32.19     14.43 o 
  -3  15   4      191.11      182.46     13.83 o 
  -1  15   4      852.12      823.28     33.80 o 
   1  15   4      240.61      239.88     11.75 o 
   3  15   4      108.99       98.86     13.97 o 
   5  15   4       74.77       86.98     14.69 o 
   7  15   4       21.97       22.79     19.73 o 
  -6  16   4       59.55       55.91     16.45 o 
  -4  16   4       12.04       10.19     11.84 o 
  -2  16   4      346.22      347.50     16.45 o 
   0  16   4      598.59      591.30     18.66 o 
   2  16   4      519.04      510.49     20.58 o 
   4  16   4      442.54      396.77     22.99 o 
   6  16   4       15.44       24.83     16.17 o 
  -5  17   4        8.12       27.42     14.23 o 
  -3  17   4     1067.79     1089.38     43.41 o 
  -1  17   4      435.92      432.45     16.35 o 
   1  17   4      379.62      356.95     18.81 o 
   3  17   4       31.41       40.43     12.99 o 
   5  17   4        3.93       11.49     13.89 o 
  -6  18   4        2.91       -1.02     17.24 o 
  -4  18   4       24.84       40.70     13.15 o 
  -2  18   4        1.75        6.58     10.74 o 
   0  18   4       83.18       72.43      9.90 o 
   2  18   4      340.28      346.02     20.10 o 
   4  18   4       18.57       14.01     12.76 o 
   6  18   4        6.47       11.73     17.03 o 
  -5  19   4      100.08      128.20     19.12 o 
  -3  19   4      134.33      121.84     14.83 o 
  -1  19   4      209.16      234.95     17.19 o 
   1  19   4      158.42      155.31     15.06 o 
   3  19   4       29.64       22.56     13.98 o 
   5  19   4       32.87       80.83     17.02 o 
  -6  20   4       29.91       66.01     24.15 o 
  -4  20   4       17.34       33.00     15.90 o 
  -2  20   4      202.95      189.41     16.95 o 
   0  20   4       50.09       70.34     12.02 o 
   2  20   4      394.76      395.29     22.05 o 
   4  20   4       45.14       64.46     18.10 o 
  -5  21   4      185.52      211.98     26.52 o 
  -3  21   4      113.17       96.47     15.16 o 
  -1  21   4        4.74       -1.68     10.81 o 
   1  21   4      486.39      497.27     24.76 o 
   3  21   4        3.15       16.71     14.51 o 
   5  21   4       38.97       49.04     19.58 o 
  -4  22   4       35.85       29.95     18.54 o 
  -2  22   4      167.10      165.10     17.04 o 
   0  22   4      261.69      300.23     24.84 o 
   2  22   4       52.09       40.61     13.18 o 
   4  22   4       99.81       86.37     19.50 o 
  -3  23   4       80.71      115.08     17.65 o 
  -1  23   4      206.97      215.43     23.60 o 
   1  23   4       22.56       28.82     12.90 o 
   3  23   4       51.51       36.17     20.25 o 
  -4  24   4       10.93       16.02     21.62 o 
  -2  24   4      188.01      239.95     47.69 o 
   0  24   4       19.83       13.35     13.65 o 
   2  24   4       19.38       31.39     14.09 o 
   4  24   4       12.39       51.35     53.41 o 
  -3  25   4        1.72        0.14     17.28 o 
  -1  25   4       14.92       14.20     15.20 o 
   1  25   4       67.40       72.60     18.06 o 
   3  25   4        7.16       29.44     17.54 o 
  -2  26   4        8.91       29.20     16.10 o 
   0  26   4      132.41      127.29     20.90 o 
   2  26   4       12.56       38.52     15.17 o 
  -1  27   4        2.90       29.51     22.30 o 
   1  27   4       26.85       26.65     24.70 o 
  -7   1   5       14.73       35.28     29.03 o 
  -5   1   5      663.53      676.58     22.55 o 
  -3   1   5      132.59      134.41      7.01 o 
  -1   1   5     6791.98     6568.64     49.46 o 
   1   1   5      461.97      428.06     10.92 o 
   3   1   5      740.00      754.06     16.72 o 
   5   1   5      167.56      174.50     13.94 o 
   7   1   5      111.43      101.28     20.17 o 
  -8   2   5        3.35       17.69     44.43 o 
  -6   2   5      311.99      295.21     23.49 o 
  -4   2   5       40.00       37.09      6.10 o 
  -2   2   5      501.12      477.60     21.43 o 
   0   2   5     2375.36     2326.45     34.68 o 
   2   2   5      691.16      736.84     15.23 o 
   4   2   5       17.83       13.20      8.84 o 
   6   2   5      653.23      593.70     29.06 o 
   8   2   5        1.94       18.14     21.30 o 
  -7   3   5      160.69      147.38     33.35 o 
  -5   3   5      766.28      802.34     34.01 o 
  -3   3   5      418.20      441.58     11.35 o 
  -1   3   5    17269.20    18594.88    317.28 o 
   1   3   5      714.15      684.57     13.82 o 
   3   3   5      644.95      657.56     15.68 o 
   5   3   5      345.23      354.91     17.82 o 
   7   3   5       52.53       69.37     20.42 o 
  -8   4   5        5.33       53.18     48.38 o 
  -6   4   5      275.09      253.75     22.40 o 
  -4   4   5       57.14       56.82      6.79 o 
  -2   4   5      108.81      100.01      9.31 o 
   0   4   5     9998.42     9759.23     53.36 o 
   2   4   5     1241.53     1349.29     21.94 o 
   4   4   5      420.52      391.27     16.88 o 
   6   4   5       95.13      105.94     13.89 o 
   8   4   5       35.65       23.40     21.04 o 
  -7   5   5      204.75      227.36     37.52 o 
  -5   5   5      232.97      240.97     16.97 o 
  -3   5   5      665.74      684.81     14.09 o 
  -1   5   5       28.76       29.97      5.00 o 
   1   5   5     4553.66     4627.38     51.67 o 
   3   5   5      135.85      127.19      8.91 o 
   5   5   5      413.71      452.69     20.59 o 
   7   5   5       67.20       76.85     20.00 o 
  -8   6   5       11.96       -1.26     51.12 o 
  -6   6   5      365.03      415.81     27.57 o 
  -4   6   5      287.04      286.36     12.55 o 
  -2   6   5     1883.19     1954.51     34.22 o 
   0   6   5     2819.43     2804.60     49.50 o 
   2   6   5       23.49       25.56      7.01 o 
   4   6   5       10.74       -4.18      9.02 o 
   6   6   5       63.75       64.05     13.87 o 
   8   6   5       87.19      107.88     26.71 o 
  -7   7   5       30.20       22.59     30.02 o 
  -5   7   5      404.26      373.50     18.13 o 
  -3   7   5      155.22      142.98      8.36 o 
  -1   7   5      969.35     1042.52     17.02 o 
   1   7   5     8716.14     8881.87     58.10 o 
   3   7   5     1878.57     1870.34     27.95 o 
   5   7   5      394.23      402.10     19.44 o 
   7   7   5        4.59       17.79     21.23 o 
  -8   8   5       38.66       87.61     56.15 o 
  -6   8   5      538.09      509.62     65.99 o 
  -4   8   5      591.92      636.05     18.29 o 
  -2   8   5     1464.92     1529.54     27.66 o 
   0   8   5      317.15      306.05     10.54 o 
   2   8   5      877.06      847.60     18.46 o 
   4   8   5      241.96      225.98     14.62 o 
   6   8   5        5.97        9.82     13.47 o 
  -7   9   5       12.85       50.24     22.42 o 
  -5   9   5      105.82      110.39     14.03 o 
  -3   9   5       27.08       22.74      7.56 o 
  -1   9   5      765.30      751.24     20.82 o 
   1   9   5     1372.06     1309.40     26.56 o 
   3   9   5     1118.16     1124.81     25.90 o 
   5   9   5      148.23      121.04     22.42 o 
   7   9   5       26.33       46.73     16.04 o 
  -6  10   5      380.41      353.81     32.15 o 
  -4  10   5      574.75      540.08     20.31 o 
  -2  10   5      411.71      432.42     12.27 o 
   0  10   5      108.34      104.12      8.00 o 
   2  10   5     1226.19     1119.81     21.51 o 
   4  10   5      133.58      143.47     14.28 o 
   6  10   5        5.97        1.63     12.46 o 
  -7  11   5       29.14       76.90     24.83 o 
  -5  11   5      391.33      406.56     27.31 o 
  -3  11   5      376.36      378.28     18.24 o 
  -1  11   5      586.52      594.06     24.97 o 
   1  11   5       80.46       73.85      7.78 o 
   3  11   5      146.78      153.00     13.82 o 
   5  11   5      227.05      228.57     22.04 o 
   7  11   5       14.42        4.01     16.34 o 
  -6  12   5      100.99      119.62     22.89 o 
  -4  12   5      775.21      763.12     25.09 o 
  -2  12   5      301.64      322.39     12.02 o 
   0  12   5      196.70      229.44     10.34 o 
   2  12   5       50.86       47.84      8.30 o 
   4  12   5       21.15       12.91     11.71 o 
   6  12   5       28.84       26.23     14.20 o 
  -7  13   5        1.41       10.01     25.33 o 
  -5  13   5      138.35      115.86     15.53 o 
  -3  13   5      552.66      539.77     23.54 o 
  -1  13   5      454.66      455.70     13.58 o 
   1  13   5      380.33      388.94     13.60 o 
   3  13   5       43.46       36.23     11.53 o 
   5  13   5       34.80       27.34     13.66 o 
   7  13   5       22.65       40.30     17.91 o 
  -6  14   5       57.70       87.58     23.30 o 
  -4  14   5      776.82      769.36     26.73 o 
  -2  14   5      145.37      166.41     10.22 o 
   0  14   5       26.27       33.80      7.36 o 
   2  14   5     1254.02     1244.03     35.46 o 
   4  14   5      471.36      426.93     26.16 o 
   6  14   5       24.30       17.02     15.33 o 
  -7  15   5      153.80      177.79     31.57 o 
  -5  15   5      170.15      177.86     18.38 o 
  -3  15   5     1079.74     1130.85     32.12 o 
  -1  15   5      183.68      184.06     10.89 o 
   1  15   5       39.26       53.27      7.99 o 
   3  15   5     1020.35      947.79     30.51 o 
   5  15   5        3.74       20.28     13.88 o 
  -6  16   5       43.41       46.05     24.35 o 
  -4  16   5      123.65      109.74     15.53 o 
  -2  16   5      618.00      643.44     26.43 o 
   0  16   5       30.64       28.08      8.72 o 
   2  16   5      544.50      527.48     20.07 o 
   4  16   5       42.01       39.86     13.88 o 
   6  16   5       25.28       18.76     15.37 o 
  -5  17   5        1.50       15.54     14.27 o 
  -3  17   5      674.85      686.98     37.30 o 
  -1  17   5       53.53       47.72      9.79 o 
   1  17   5      322.76      330.29     18.23 o 
   3  17   5       96.28       96.88     15.16 o 
   5  17   5       14.30       23.30     15.57 o 
  -6  18   5       79.26      100.10     28.52 o 
  -4  18   5       55.10       77.52     16.36 o 
  -2  18   5      101.36       86.15     12.67 o 
   0  18   5      362.10      333.44     15.76 o 
   2  18   5      140.58      138.88     14.92 o 
   4  18   5      100.83       71.93     15.73 o 
   6  18   5        7.48       22.73     17.78 o 
  -5  19   5       17.87       21.82     16.09 o 
  -3  19   5      361.28      389.99     24.45 o 
  -1  19   5      132.05      152.07     14.51 o 
   1  19   5      544.52      541.36     24.25 o 
   3  19   5      197.05      238.30     21.87 o 
   5  19   5        7.34       28.10     16.37 o 
  -4  20   5      335.04      361.36     29.01 o 
  -2  20   5       41.13       49.81     12.59 o 
   0  20   5      222.65      236.22     20.58 o 
   2  20   5      241.43      242.29     18.65 o 
   4  20   5       22.88       25.89     16.12 o 
  -5  21   5        0.98       -5.89     17.25 o 
  -3  21   5       18.79       35.39     17.11 o 
  -1  21   5       20.59       23.53     12.07 o 
   1  21   5      152.41      170.14     17.30 o 
   3  21   5        9.22       13.10     14.13 o 
   5  21   5       11.11       26.65     44.60 o 
  -4  22   5       91.45      102.92     21.70 o 
  -2  22   5      173.95      191.80     18.03 o 
   0  22   5       28.19       19.05     14.79 o 
   2  22   5       74.75       75.86     15.05 o 
   4  22   5       24.86       35.53     17.56 o 
  -3  23   5       22.05       30.60     19.02 o 
  -1  23   5      157.67      171.20     21.38 o 
   1  23   5      110.73       95.54     15.44 o 
   3  23   5       24.67       21.85     17.32 o 
  -4  24   5       23.90       37.46     27.05 o 
  -2  24   5        3.20       27.54     15.33 o 
   0  24   5       74.01       68.51     23.45 o 
   2  24   5       72.93       82.06     16.15 o 
  -3  25   5       60.82       84.06     28.76 o 
  -1  25   5       36.99       61.37     18.79 o 
   1  25   5      121.71      156.99     21.77 o 
   3  25   5       26.74       98.01     36.71 o 
  -2  26   5       19.21       19.95     21.85 o 
   0  26   5       33.01       31.98     16.95 o 
   2  26   5       18.76       24.24     16.67 o 
  -1  27   5       93.63      138.04     31.79 o 
   1  27   5       52.47       55.70     26.53 o 
  -8   0   6       19.32       40.03     54.67 o 
  -6   0   6     2282.28     2639.02    124.55 o 
  -4   0   6      591.22      554.25     17.99 o 
  -2   0   6     7875.96     8021.95    115.40 o 
   0   0   6     1376.40     1469.05     39.57 o 
   2   0   6     5934.24     6351.03     66.19 o 
   4   0   6      548.41      559.19     23.51 o 
   6   0   6      625.32      668.15     44.08 o 
   8   0   6       77.92       74.24     31.83 o 
  -7   1   6       32.62       45.18     30.53 o 
  -5   1   6      320.17      284.73     16.27 o 
  -3   1   6      352.68      344.91     14.14 o 
  -1   1   6     1615.10     1625.36     18.36 o 
   1   1   6       21.15        9.98      5.33 o 
   3   1   6     1138.88     1091.75     20.65 o 
   5   1   6     1458.26     1412.08     32.22 o 
   7   1   6       60.67       49.35     19.64 o 
  -8   2   6       22.79       55.04     37.38 o 
  -6   2   6      738.20      775.41     34.33 o 
  -4   2   6      200.46      209.32      8.89 o 
  -2   2   6     1332.63     1344.12     14.31 o 
   0   2   6      503.54      494.37     12.86 o 
   2   2   6      402.05      403.16     12.77 o 
   4   2   6      603.50      582.98     17.11 o 
   6   2   6       99.32       80.12     18.50 o 
   8   2   6        3.87       21.90     21.33 o 
  -7   3   6        3.80       19.76     29.28 o 
  -5   3   6      247.40      244.40     19.55 o 
  -3   3   6      405.45      438.10     12.55 o 
  -1   3   6     4602.69     4519.43     52.81 o 
   1   3   6     2639.56     2723.24     40.58 o 
   3   3   6       64.25       55.76      7.34 o 
   5   3   6      350.50      350.84     18.21 o 
   7   3   6       73.85       86.79     20.32 o 
  -8   4   6        7.93       45.63     47.12 o 
  -6   4   6      349.56      368.74     25.56 o 
  -4   4   6       47.50       47.68      8.28 o 
  -2   4   6      959.00     1022.44     15.28 o 
   0   4   6      607.09      584.02     14.48 o 
   2   4   6     2224.98     2345.71     29.62 o 
   4   4   6       75.38       62.35     10.73 o 
   6   4   6      133.98      130.58     15.23 o 
   8   4   6       29.48       48.37     25.70 o 
  -7   5   6       94.14       93.89     33.03 o 
  -5   5   6      491.23      536.42     28.13 o 
  -3   5   6      856.94      884.74     19.33 o 
  -1   5   6      649.83      653.45     12.81 o 
   1   5   6     1023.37     1034.12     19.83 o 
   3   5   6       79.01       80.83      8.83 o 
   5   5   6      181.29      164.38     16.15 o 
   7   5   6      128.06      145.97     21.65 o 
  -8   6   6       22.38       58.90     52.72 o 
  -6   6   6      101.05       87.48     17.93 o 
  -4   6   6      345.95      322.28     15.14 o 
  -2   6   6     1711.39     1670.43     22.20 o 
   0   6   6      521.08      545.12     12.94 o 
   2   6   6      936.90     1038.74     21.28 o 
   4   6   6      905.85      851.90     24.42 o 
   6   6   6       10.78       23.00     12.54 o 
  -7   7   6      394.23      431.25     36.89 o 
  -5   7   6      388.28      368.64     24.26 o 
  -3   7   6      594.24      613.46     14.98 o 
  -1   7   6      606.48      567.84     13.45 o 
   1   7   6     5443.80     5519.42     58.41 o 
   3   7   6       75.62       76.65      8.93 o 
   5   7   6       61.75       45.91     12.30 o 
   7   7   6        2.76       -9.62     18.33 o 
  -6   8   6      118.57      151.34     24.51 o 
  -4   8   6      301.23      300.05     15.14 o 
  -2   8   6     2102.89     2293.49     39.34 o 
   0   8   6     1799.68     1933.29     24.32 o 
   2   8   6     1578.53     1630.92     38.87 o 
   4   8   6        6.28        2.27      9.23 o 
   6   8   6        8.06       19.01     13.13 o 
  -7   9   6      164.00      152.68     32.94 o 
  -5   9   6       41.02       46.28     17.09 o 
  -3   9   6      528.69      520.52     15.16 o 
  -1   9   6       98.74       93.17      8.22 o 
   1   9   6     3206.55     3277.76     36.98 o 
   3   9   6     1107.24     1082.91     26.34 o 
   5   9   6        0.42        8.26     12.01 o 
   7   9   6       58.23      101.58     18.43 o 
  -6  10   6        2.76        3.21     16.74 o 
  -4  10   6       56.57       46.33     11.73 o 
  -2  10   6      320.93      344.84     11.71 o 
   0  10   6      974.98     1031.94     19.09 o 
   2  10   6     1632.58     1588.12     49.83 o 
   4  10   6       75.86       73.95     13.59 o 
   6  10   6        0.52        9.97     14.95 o 
  -7  11   6      124.74      143.80     27.75 o 
  -5  11   6       75.55       82.95     14.17 o 
  -3  11   6      147.04      157.48     10.66 o 
  -1  11   6       96.71       82.50      9.44 o 
   1  11   6      135.31      139.16      9.10 o 
   3  11   6        3.07        6.48     18.71 o 
   5  11   6      100.64      114.71     15.77 o 
   7  11   6       11.70       15.46     16.12 o 
  -6  12   6       28.05       45.52     20.99 o 
  -4  12   6     1157.35     1222.71     35.33 o 
  -2  12   6      570.99      572.38     15.78 o 
   0  12   6      125.17      117.23      8.65 o 
   2  12   6      138.95      141.80     10.83 o 
   4  12   6      333.80      327.58     27.67 o 
   6  12   6      102.23       89.74     16.74 o 
  -7  13   6        1.35        2.09     24.01 o 
  -5  13   6      167.33      183.51     17.53 o 
  -3  13   6      194.17      220.86     13.16 o 
  -1  13   6      258.49      235.87     11.15 o 
   1  13   6     1255.41     1322.95     24.02 o 
   3  13   6     1159.64     1165.31     33.04 o 
   5  13   6      104.15      109.52     15.58 o 
   7  13   6        3.92        5.97     17.83 o 
  -6  14   6       55.00       67.74     35.28 o 
  -4  14   6      425.15      415.73     22.97 o 
  -2  14   6      106.68      104.18      9.58 o 
   0  14   6      284.37      265.38     12.99 o 
   2  14   6      335.92      345.51     19.77 o 
   4  14   6       17.44       11.77     12.21 o 
   6  14   6      113.04      115.45     18.44 o 
  -7  15   6        3.85       26.34     25.45 o 
  -5  15   6        6.21       18.46     13.54 o 
  -3  15   6      986.66      966.23     25.97 o 
  -1  15   6       83.43       81.09      9.07 o 
   1  15   6       26.02       22.56      7.55 o 
   3  15   6      757.64      724.63     28.21 o 
   5  15   6       90.43       89.57     16.47 o 
  -6  16   6        6.95        7.26     22.89 o 
  -4  16   6      229.37      215.33     21.03 o 
  -2  16   6       11.20       11.10      8.72 o 
   0  16   6       69.80       64.30      9.48 o 
   2  16   6      207.33      183.35     17.12 o 
   4  16   6      122.72      116.49     16.53 o 
   6  16   6       44.49       60.26     18.23 o 
  -5  17   6       87.60       92.05     18.74 o 
  -3  17   6      161.09      144.39     16.70 o 
  -1  17   6      189.94      167.89     12.57 o 
   1  17   6      339.84      322.70     18.46 o 
   3  17   6      800.96      742.48     32.91 o 
   5  17   6       13.10       16.17     15.59 o 
  -6  18   6        1.06        3.96     23.88 o 
  -4  18   6      248.04      253.78     21.46 o 
  -2  18   6      139.67      149.14     15.48 o 
   0  18   6      632.20      626.96     20.77 o 
   2  18   6      492.50      521.34     27.91 o 
   4  18   6        2.19        5.65     13.07 o 
   6  18   6        7.45       21.54     35.16 o 
  -5  19   6       73.37       76.84     18.21 o 
  -3  19   6      270.72      266.85     24.08 o 
  -1  19   6      117.73      125.58     14.21 o 
   1  19   6      323.02      324.81     19.71 o 
   3  19   6      164.66      146.49     19.02 o 
   5  19   6        1.05       20.71     16.15 o 
  -4  20   6       89.34      103.17     20.88 o 
  -2  20   6      283.25      270.59     18.49 o 
   0  20   6       80.28       77.18     13.08 o 
   2  20   6       17.90       13.88     13.68 o 
   4  20   6       25.79       33.45     16.74 o 
  -5  21   6       25.55       33.15     18.46 o 
  -3  21   6       32.42       43.53     15.78 o 
  -1  21   6      321.83      294.86     24.52 o 
   1  21   6       32.33       28.76     12.50 o 
   3  21   6        3.69       11.14     14.39 o 
  -4  22   6       15.51       29.74     20.47 o 
  -2  22   6      152.09      173.88     17.96 o 
   0  22   6      106.89      107.29     18.72 o 
   2  22   6       43.49       40.27     12.48 o 
   4  22   6       20.83       18.93     17.39 o 
  -3  23   6       27.76       35.22     20.76 o 
  -1  23   6       66.13       84.57     14.45 o 
   1  23   6       83.38      113.53     28.75 o 
   3  23   6       48.23       43.59     17.83 o 
  -4  24   6       12.28        6.75     25.50 o 
  -2  24   6        3.56        5.10     13.52 o 
   0  24   6      151.25      178.29     24.82 o 
   2  24   6       13.17       22.16     13.65 o 
  -3  25   6        0.97       12.14     21.56 o 
  -1  25   6       74.68      118.94     29.51 o 
   1  25   6       58.83       99.66     20.90 o 
   3  25   6       21.59       32.48     33.05 o 
  -2  26   6        2.17        5.09     20.51 o 
   0  26   6       13.68       19.72     15.57 o 
   2  26   6        0.01       13.50     33.85 o 
  -1  27   6       21.60       39.11     28.48 o 
  -7   1   7       79.39       72.04     31.59 o 
  -5   1   7      358.07      359.05     18.11 o 
  -3   1   7     2081.33     2277.43     46.48 o 
  -1   1   7     1135.71     1141.18     25.70 o 
   1   1   7     1202.71     1225.90     20.25 o 
   3   1   7     1062.01     1113.27     22.34 o 
   5   1   7       54.04       59.66     12.69 o 
   7   1   7       66.31       88.79     22.11 o 
  -8   2   7        7.99       16.79     35.49 o 
  -6   2   7       19.82       29.10     15.12 o 
  -4   2   7      202.72      203.53     13.56 o 
  -2   2   7     1131.81     1105.06     53.74 o 
   0   2   7     1870.29     1809.96     27.68 o 
   2   2   7     2975.08     3044.37     44.02 o 
   4   2   7      141.12      156.73     10.99 o 
   6   2   7      164.00      156.61     20.56 o 
   8   2   7       17.16       41.32     30.02 o 
  -7   3   7      226.57      265.75     40.19 o 
  -5   3   7      189.45      157.61     17.89 o 
  -3   3   7      972.28      997.85     47.42 o 
  -1   3   7     3681.14     3640.29     47.23 o 
   1   3   7     1060.43     1068.92     21.02 o 
   3   3   7       94.13       76.93      8.59 o 
   5   3   7      304.56      310.16     17.99 o 
   7   3   7      174.15      178.19     23.62 o 
  -8   4   7       17.12       28.82     52.04 o 
  -6   4   7       40.54       36.58     16.79 o 
  -4   4   7       69.76       60.94      9.89 o 
  -2   4   7     4162.69     4394.57     64.55 o 
   0   4   7     4461.18     4242.60     39.81 o 
   2   4   7      502.79      538.60     15.71 o 
   4   4   7      305.29      306.34     16.89 o 
   6   4   7        9.57       -5.67     12.96 o 
  -7   5   7        6.68      -12.58     28.95 o 
  -5   5   7      194.81      208.91     19.57 o 
  -3   5   7      393.17      422.37     11.13 o 
  -1   5   7     1045.37     1080.86     17.05 o 
   1   5   7      788.85      770.13     18.26 o 
   3   5   7      379.06      382.88     14.74 o 
   5   5   7       71.94       67.76     12.40 o 
   7   5   7       22.07       32.91     18.79 o 
  -8   6   7       35.85       88.52     53.18 o 
  -6   6   7       55.42       73.87     18.60 o 
  -4   6   7      439.14      440.44     16.81 o 
  -2   6   7     9376.20     9797.24    153.51 o 
   0   6   7     1065.46     1184.31     22.91 o 
   2   6   7     2420.76     2553.50     32.05 o 
   4   6   7      711.65      686.51     23.23 o 
   6   6   7       13.15       15.92     12.24 o 
  -7   7   7       80.54       99.30     25.00 o 
  -5   7   7       63.70       81.13     17.44 o 
  -3   7   7      366.81      337.73     11.63 o 
  -1   7   7     1787.32     1866.35     24.21 o 
   1   7   7     3739.56     3688.80     39.81 o 
   3   7   7      248.73      251.62     12.62 o 
   5   7   7       42.75       35.71     11.79 o 
   7   7   7       15.69       20.16     18.92 o 
  -6   8   7      184.00      207.14     26.72 o 
  -4   8   7      819.30      838.55     23.60 o 
  -2   8   7     2588.02     2678.69     48.28 o 
   0   8   7      990.13      999.66     43.27 o 
   2   8   7      132.37      135.62     10.26 o 
   4   8   7      120.00      133.46     14.03 o 
   6   8   7       19.04       17.14     14.27 o 
  -7   9   7       18.90       41.86     23.10 o 
  -5   9   7      414.86      424.06     32.80 o 
  -3   9   7      263.43      265.33     12.92 o 
  -1   9   7     4145.19     4667.95    100.58 o 
   1   9   7     2672.64     2612.35     34.24 o 
   3   9   7      162.83      148.06     12.97 o 
   5   9   7       57.22       65.76     14.07 o 
   7   9   7       40.32       48.61     17.17 o 
  -6  10   7        2.41        0.50     18.64 o 
  -4  10   7      533.63      537.45     22.72 o 
  -2  10   7      484.40      517.32     18.06 o 
   0  10   7      606.36      630.48     19.54 o 
   2  10   7     1395.05     1389.96     26.52 o 
   4  10   7      394.30      341.09     20.17 o 
   6  10   7       45.77       50.53     16.06 o 
  -7  11   7        9.12       -4.86     20.09 o 
  -5  11   7      441.29      407.45     39.97 o 
  -3  11   7        4.47        3.05      8.69 o 
  -1  11   7       74.48       74.36      7.95 o 
   1  11   7      389.47      376.67     14.92 o 
   3  11   7      358.36      362.90     25.31 o 
   5  11   7      503.71      450.03     24.66 o 
   7  11   7        3.45       -2.76     18.07 o 
  -6  12   7       17.29       26.01     23.50 o 
  -4  12   7      286.55      341.54     28.89 o 
  -2  12   7      339.73      349.19     12.87 o 
   0  12   7     1599.81     1639.61     26.00 o 
   2  12   7      988.17      999.65     23.35 o 
   4  12   7      196.43      181.25     17.16 o 
   6  12   7       27.84       51.25     17.06 o 
  -7  13   7       13.80       19.09     25.81 o 
  -5  13   7       53.39       36.59     19.31 o 
  -3  13   7      174.67      200.44     16.29 o 
  -1  13   7        9.35        7.93      6.66 o 
   1  13   7      280.19      279.96     12.98 o 
   3  13   7      836.22      738.63     27.45 o 
   5  13   7        8.63        2.89     13.28 o 
  -6  14   7      258.36      273.43     47.75 o 
  -4  14   7      174.67      163.94     20.26 o 
  -2  14   7      218.02      217.75     11.53 o 
   0  14   7     1791.25     1786.78     37.46 o 
   2  14   7     1234.95     1162.03     32.36 o 
   4  14   7      224.04      181.58     17.70 o 
   6  14   7       36.92       18.53     22.45 o 
  -7  15   7       21.17       32.14     36.37 o 
  -5  15   7       33.04       30.71     21.17 o 
  -3  15   7      333.61      314.63     20.41 o 
  -1  15   7      274.28      254.24     12.75 o 
   1  15   7      598.35      593.57     21.81 o 
   3  15   7      274.10      259.22     18.87 o 
   5  15   7       43.46       56.78     16.45 o 
  -6  16   7       65.87      113.65     41.80 o 
  -4  16   7      105.78       95.36     15.79 o 
  -2  16   7      179.92      169.25     12.92 o 
   0  16   7       63.69       70.01      9.70 o 
   2  16   7      304.18      261.09     18.44 o 
   4  16   7       59.58       68.61     16.33 o 
   6  16   7        9.13       15.03     17.06 o 
  -5  17   7        4.15      -14.71     19.04 o 
  -3  17   7      141.64      149.58     16.68 o 
  -1  17   7      119.60      139.55     12.16 o 
   1  17   7      178.51      146.85     14.36 o 
   3  17   7      112.61       94.10     15.81 o 
   5  17   7        8.07        3.48     15.93 o 
  -6  18   7       46.08       42.68     25.96 o 
  -4  18   7       12.71       13.69     14.42 o 
  -2  18   7      229.15      236.18     17.10 o 
   0  18   7      151.20      162.07     13.21 o 
   2  18   7       46.45       50.62     15.33 o 
   4  18   7       49.53       27.74     15.45 o 
  -5  19   7       40.37       97.62     75.14 o 
  -3  19   7      220.58      249.43     42.26 o 
  -1  19   7      444.01      466.56     22.51 o 
   1  19   7      284.62      295.20     23.86 o 
   3  19   7       38.71       32.64     15.82 o 
   5  19   7       16.13       33.89     17.27 o 
  -4  20   7       88.96       92.80     19.73 o 
  -2  20   7      173.47      177.82     17.32 o 
   0  20   7      149.70      141.40     15.56 o 
   2  20   7       31.05       56.36     15.86 o 
   4  20   7       46.63       45.01     19.26 o 
  -5  21   7       36.42       57.18     33.40 o 
  -3  21   7       22.37       33.93     17.55 o 
  -1  21   7      145.18      118.91     14.42 o 
   1  21   7       59.39       66.31     13.84 o 
   3  21   7       33.68       34.04     17.01 o 
  -4  22   7       68.51       83.45     22.36 o 
  -2  22   7      119.81      145.45     21.49 o 
   0  22   7      276.36      328.77     25.07 o 
   2  22   7       56.76       47.93     16.41 o 
   4  22   7        6.77       -5.92     17.82 o 
  -3  23   7       40.97       31.11     20.27 o 
  -1  23   7        3.65       16.37     16.28 o 
   1  23   7       70.27       61.14     14.80 o 
   3  23   7       40.11       60.54     25.95 o 
  -2  24   7       58.53       59.36     19.89 o 
   0  24   7        1.78       25.66     16.93 o 
   2  24   7       10.51       15.56     17.75 o 
  -3  25   7       24.92       31.06     21.62 o 
  -1  25   7      117.76      134.59     21.63 o 
   1  25   7       52.25       69.33     18.27 o 
  -2  26   7       15.03        9.49     24.36 o 
   0  26   7       21.28       47.14     17.95 o 
  -8   0   8        3.79       71.25     58.44 o 
  -6   0   8      207.67      199.34     48.26 o 
  -4   0   8        9.17        5.46     16.18 o 
  -2   0   8     2506.84     2477.54     70.79 o 
   0   0   8      273.03      285.08     18.46 o 
   2   0   8     1373.56     1355.43     41.04 o 
   4   0   8      304.92      295.97     20.56 o 
   6   0   8      250.36      272.11     32.61 o 
  -7   1   8       31.07       20.33     28.60 o 
  -5   1   8      294.32      273.60     16.82 o 
  -3   1   8      280.30      277.07     18.74 o 
  -1   1   8     1107.72     1103.93     31.74 o 
   1   1   8     2556.33     2670.42     44.51 o 
   3   1   8      193.29      202.26     11.43 o 
   5   1   8      440.33      421.79     21.07 o 
   7   1   8       13.05       10.42     18.60 o 
  -8   2   8       37.50       83.00     40.08 o 
  -6   2   8        7.80       19.76     15.24 o 
  -4   2   8      582.52      567.68     21.42 o 
  -2   2   8       20.93       16.43      8.45 o 
   0   2   8     2097.81     2087.76     29.17 o 
   2   2   8      431.43      409.81     14.02 o 
   4   2   8       38.73       37.93      9.19 o 
   6   2   8      103.63      111.22     19.02 o 
  -7   3   8       58.73       51.43     31.39 o 
  -5   3   8      199.58      179.55     19.25 o 
  -3   3   8       46.69       37.98      6.24 o 
  -1   3   8       61.65       44.28      8.05 o 
   1   3   8     1504.89     1608.32     26.34 o 
   3   3   8      321.04      330.46     13.68 o 
   5   3   8      104.78      122.27     14.47 o 
   7   3   8       71.53       89.56     22.75 o 
  -8   4   8       10.37       30.88     52.04 o 
  -6   4   8      222.63      254.02     25.55 o 
  -4   4   8       46.80       55.24     10.17 o 
  -2   4   8     1762.79     1723.53     35.85 o 
   0   4   8     2161.52     2235.11     30.87 o 
   2   4   8      968.20      979.62     22.43 o 
   4   4   8     1827.84     1778.73     36.09 o 
   6   4   8       52.70       37.12     18.30 o 
  -7   5   8       34.00       43.42     30.80 o 
  -5   5   8      672.30      664.24     31.70 o 
  -3   5   8      519.43      533.67     17.22 o 
  -1   5   8     2767.66     3012.22     33.18 o 
   1   5   8     1166.69     1193.07     23.31 o 
   3   5   8      378.90      394.94     15.82 o 
   5   5   8       42.09       27.48     12.31 o 
   7   5   8      190.23      253.10     28.37 o 
  -6   6   8      170.64      198.04     43.71 o 
  -4   6   8      388.86      369.11     17.69 o 
  -2   6   8     1313.62     1237.79     34.51 o 
   0   6   8     1761.31     1754.78     28.19 o 
   2   6   8     1175.23     1133.51     24.32 o 
   4   6   8      367.67      356.72     18.28 o 
   6   6   8      129.82      135.95     15.92 o 
  -7   7   8      260.36      302.40     33.64 o 
  -5   7   8      983.10     1092.57     40.20 o 
  -3   7   8     1036.02     1006.12     22.06 o 
  -1   7   8      946.98     1008.98     30.39 o 
   1   7   8      364.04      356.05     14.24 o 
   3   7   8       53.98       42.75      8.84 o 
   5   7   8       13.35       18.86     12.46 o 
   7   7   8       59.69       91.98     23.36 o 
  -6   8   8       20.16       10.72     26.25 o 
  -4   8   8      327.58      345.13     22.86 o 
  -2   8   8      234.77      241.40     16.09 o 
   0   8   8       45.68       60.87     10.32 o 
   2   8   8      407.56      382.82     15.44 o 
   4   8   8      262.54      256.26     16.44 o 
   6   8   8       11.91       13.36     14.52 o 
  -7   9   8        3.88        7.24     22.40 o 
  -5   9   8      499.82      500.44     65.88 o 
  -3   9   8      858.18      859.88     30.70 o 
  -1   9   8      298.82      331.48     12.30 o 
   1   9   8      574.05      586.33     17.77 o 
   3   9   8      644.96      656.12     30.01 o 
   5   9   8       36.47       32.29     13.08 o 
   7   9   8       30.40       29.27     17.45 o 
  -6  10   8       98.55       90.99     24.09 o 
  -4  10   8      728.99      725.72     25.65 o 
  -2  10   8      174.05      183.92     10.71 o 
   0  10   8      243.23      224.83     11.36 o 
   2  10   8      106.20       95.60     10.31 o 
   4  10   8      318.74      314.54     20.31 o 
   6  10   8       21.92       16.61     15.10 o 
  -7  11   8        8.60       27.43     29.16 o 
  -5  11   8      253.90      248.55     27.65 o 
  -3  11   8      205.85      189.70     14.48 o 
  -1  11   8      451.59      450.91     14.93 o 
   1  11   8       14.27       25.27      8.52 o 
   3  11   8       27.42       26.25     11.41 o 
   5  11   8       96.34       86.10     15.82 o 
   7  11   8       20.99       53.03     25.29 o 
  -6  12   8       21.48       40.96     22.64 o 
  -4  12   8      493.00      439.41     22.57 o 
  -2  12   8       41.94       36.05      7.77 o 
   0  12   8      103.07      113.22     11.13 o 
   2  12   8      902.70      851.02     33.91 o 
   4  12   8       62.63       50.10     13.85 o 
   6  12   8       26.29       30.14     16.57 o 
  -7  13   8       11.55       20.08     24.85 o 
  -5  13   8      108.45      118.71     22.47 o 
  -3  13   8      305.22      271.90     21.09 o 
  -1  13   8      537.82      582.96     18.17 o 
   1  13   8      150.57      158.13     11.91 o 
   3  13   8      627.78      588.75     25.72 o 
   5  13   8        4.51       10.54     13.86 o 
  -6  14   8       86.00       73.79     38.66 o 
  -4  14   8       76.25       82.76     13.78 o 
  -2  14   8       64.18       55.38      8.65 o 
   0  14   8      159.69      156.27     11.77 o 
   2  14   8      831.79      803.69     27.96 o 
   4  14   8       14.45       15.85     12.42 o 
   6  14   8        9.95       28.14     17.81 o 
  -5  15   8       50.85       42.31     21.64 o 
  -3  15   8      763.63      794.21     37.86 o 
  -1  15   8      541.09      568.45     21.32 o 
   1  15   8      466.22      454.02     15.98 o 
   3  15   8      360.94      329.45     21.44 o 
   5  15   8        2.65       -0.39     14.88 o 
  -6  16   8       18.22        2.73     22.48 o 
  -4  16   8       59.72       61.96     14.33 o 
  -2  16   8      151.05      142.22     15.35 o 
   0  16   8     1062.67      993.04     26.88 o 
   2  16   8      474.31      471.34     23.59 o 
   4  16   8       49.24       36.87     15.40 o 
   6  16   8        9.99        0.08     21.69 o 
  -5  17   8        8.65       11.57     20.64 o 
  -3  17   8      486.32      490.72     25.99 o 
  -1  17   8       22.62       36.47     10.27 o 
   1  17   8       48.70       52.51     12.20 o 
   3  17   8      322.13      305.04     22.02 o 
   5  17   8        1.83        6.38     16.76 o 
  -6  18   8        0.19       59.36     49.98 o 
  -4  18   8      122.13      134.35     18.38 o 
  -2  18   8      388.78      374.09     25.47 o 
   0  18   8      357.48      363.41     17.45 o 
   2  18   8      142.87      139.92     21.37 o 
   4  18   8      124.69      132.20     18.89 o 
  -5  19   8       17.58       47.63     26.43 o 
  -3  19   8      360.14      349.66     29.11 o 
  -1  19   8      112.27      119.91     14.07 o 
   1  19   8      397.66      392.29     21.53 o 
   3  19   8       29.23       34.64     15.64 o 
   5  19   8       21.84       31.70     18.83 o 
  -4  20   8        9.48        0.82     16.36 o 
  -2  20   8      420.91      461.33     29.64 o 
   0  20   8       41.98       50.18     12.50 o 
   2  20   8      151.24      132.62     17.78 o 
   4  20   8       20.75        8.33     18.32 o 
  -3  21   8       68.71       89.15     19.95 o 
  -1  21   8       94.19      106.68     14.88 o 
   1  21   8       89.07       90.43     14.98 o 
   3  21   8        7.68       21.04     16.93 o 
  -4  22   8        4.77       31.39     20.49 o 
  -2  22   8       35.33       20.15     16.45 o 
   0  22   8      258.73      250.13     19.81 o 
   2  22   8       85.84      112.69     19.20 o 
  -3  23   8       16.94        8.51     20.14 o 
  -1  23   8      107.95       74.34     26.99 o 
   1  23   8      145.53      170.84     26.49 o 
   3  23   8        7.71        8.56     17.56 o 
  -2  24   8      223.98      223.11     25.48 o 
   0  24   8      125.12      123.06     27.56 o 
   2  24   8        8.48       26.01     19.11 o 
  -1  25   8       29.86       33.03     23.22 o 
   1  25   8        5.99       16.49     16.47 o 
   0  26   8       16.56       15.33     26.19 o 
  -7   1   9       49.88       69.70     32.31 o 
  -5   1   9      239.24      215.35     16.23 o 
  -3   1   9      165.74      153.75     15.60 o 
  -1   1   9      445.63      432.67     13.14 o 
   1   1   9      325.44      337.62     14.21 o 
   3   1   9      279.35      273.91     13.51 o 
   5   1   9      422.54      411.79     21.24 o 
   7   1   9       13.79       -1.45     19.04 o 
  -8   2   9       15.02       27.44     36.61 o 
  -6   2   9      360.01      351.13     26.64 o 
  -4   2   9      287.85      263.62     16.43 o 
  -2   2   9      229.57      208.71     11.90 o 
   0   2   9     1263.32     1305.59     25.54 o 
   2   2   9      156.32      162.45     10.82 o 
   4   2   9      865.64      850.18     22.98 o 
   6   2   9      100.11      109.73     19.79 o 
  -7   3   9       61.22       88.56     30.97 o 
  -5   3   9      671.99      620.80     43.73 o 
  -3   3   9      121.65      112.29     14.39 o 
  -1   3   9     1977.77     1899.66     25.95 o 
   1   3   9      232.20      251.80     14.64 o 
   3   3   9      462.63      484.26     17.23 o 
   5   3   9      281.89      298.97     18.76 o 
   7   3   9       42.67       41.92     20.58 o 
  -8   4   9       56.37       71.94     56.27 o 
  -6   4   9      238.31      226.59     23.98 o 
  -4   4   9      576.50      584.32     22.25 o 
  -2   4   9     2126.42     2073.30     49.41 o 
   0   4   9      523.14      540.77     19.84 o 
   2   4   9      100.88       94.87      9.59 o 
   4   4   9     2389.90     2431.01     47.11 o 
   6   4   9       72.87       82.21     18.96 o 
  -7   5   9      112.65      106.19     35.86 o 
  -5   5   9      303.78      295.87     23.76 o 
  -3   5   9      294.81      311.63     14.13 o 
  -1   5   9       33.40       24.13      8.02 o 
   1   5   9      519.15      516.66     16.84 o 
   3   5   9      521.07      509.73     17.91 o 
   5   5   9      555.03      597.64     25.24 o 
   7   5   9       30.02       28.18     23.60 o 
  -6   6   9       13.67       21.46     17.79 o 
  -4   6   9       51.76       73.76     21.43 o 
  -2   6   9     1937.95     1988.95     31.76 o 
   0   6   9      984.41     1000.21     29.71 o 
   2   6   9      163.87      157.71     11.57 o 
   4   6   9       98.52      117.95     13.74 o 
   6   6   9      253.69      293.93     20.78 o 
  -7   7   9       27.87       63.60     23.29 o 
  -5   7   9       31.45       29.82     16.08 o 
  -3   7   9     1217.75     1155.48     31.91 o 
  -1   7   9     1547.57     1582.18     23.92 o 
   1   7   9      131.49      141.06     10.58 o 
   3   7   9      801.08      761.96     21.52 o 
   5   7   9       38.12       37.32     13.36 o 
   7   7   9      116.37      139.59     25.57 o 
  -6   8   9       76.47       99.42     24.57 o 
  -4   8   9      953.99      996.64     37.14 o 
  -2   8   9      285.07      305.25     14.60 o 
   0   8   9       58.95       70.24      9.55 o 
   2   8   9       72.38       81.74      9.82 o 
   4   8   9       97.79       97.80     14.06 o 
   6   8   9      112.40      143.75     18.26 o 
  -7   9   9       24.69       26.76     41.06 o 
  -5   9   9       17.46       23.30     17.14 o 
  -3   9   9      814.18      781.52     26.30 o 
  -1   9   9       82.39       85.06      8.07 o 
   1   9   9      261.90      266.87     13.51 o 
   3   9   9       28.60       22.80     11.94 o 
   5   9   9       72.03       86.40     15.67 o 
   7   9   9       20.41       17.70     27.05 o 
  -6  10   9        1.23       -0.61     20.39 o 
  -4  10   9      163.71      151.20     21.46 o 
  -2  10   9      502.11      530.11     20.57 o 
   0  10   9      380.73      395.39     16.25 o 
   2  10   9      686.10      672.83     20.75 o 
   4  10   9      115.13      116.36     15.68 o 
   6  10   9        8.91       38.19     16.54 o 
  -7  11   9        6.73       16.18     23.93 o 
  -5  11   9      126.20      127.06     25.63 o 
  -3  11   9      219.52      200.81     15.54 o 
  -1  11   9      103.28      109.54     10.25 o 
   1  11   9      539.35      521.66     18.12 o 
   3  11   9      483.67      498.20     24.02 o 
   5  11   9        7.24       25.72     14.60 o 
  -6  12   9       35.80       34.97     22.27 o 
  -4  12   9      824.98      757.50     42.83 o 
  -2  12   9        9.05       -1.58      8.42 o 
   0  12   9      355.58      348.89     14.76 o 
   2  12   9     2699.01     2540.79     47.10 o 
   4  12   9      271.49      254.43     20.26 o 
   6  12   9       22.79       39.66     17.91 o 
  -7  13   9       13.68       16.35     29.39 o 
  -5  13   9       48.20       22.93     19.97 o 
  -3  13   9      150.99      163.62     18.59 o 
  -1  13   9      126.07      128.83     10.96 o 
   1  13   9      136.70      129.26     11.97 o 
   3  13   9      125.77      117.52     15.66 o 
   5  13   9        2.74       18.28     13.84 o 
  -6  14   9       33.92       22.40     23.11 o 
  -4  14   9      427.41      415.00     33.95 o 
  -2  14   9       59.07       73.88     11.15 o 
   0  14   9      429.53      398.89     16.67 o 
   2  14   9      542.88      523.86     24.16 o 
   4  14   9       40.76       52.65     15.16 o 
   6  14   9       38.60       45.11     16.64 o 
  -5  15   9        1.22        1.00     20.07 o 
  -3  15   9        9.55       11.39     11.94 o 
  -1  15   9      745.53      735.19     21.85 o 
   1  15   9       77.36       91.03     11.73 o 
   3  15   9       15.01        6.18     13.95 o 
   5  15   9       37.14       37.74     16.25 o 
  -6  16   9       43.85       57.87     25.32 o 
  -4  16   9      241.97      238.04     28.73 o 
  -2  16   9      159.40      175.93     16.85 o 
   0  16   9      606.74      637.84     21.41 o 
   2  16   9      673.37      681.81     27.93 o 
   4  16   9      136.77      137.92     19.07 o 
  -5  17   9       54.06       65.64     25.99 o 
  -3  17   9      107.21      115.56     18.72 o 
  -1  17   9      606.37      632.08     21.98 o 
   1  17   9       34.56       26.66     17.17 o 
   3  17   9      150.49      136.99     17.06 o 
   5  17   9       20.52       35.67     16.96 o 
  -6  18   9       26.93       57.30     48.83 o 
  -4  18   9       46.09       46.46     23.60 o 
  -2  18   9        6.56       29.66     15.87 o 
   0  18   9        0.50       10.05      9.61 o 
   2  18   9       25.39       42.83     14.75 o 
   4  18   9        3.60        3.05     15.36 o 
  -5  19   9       65.00       58.65     27.09 o 
  -3  19   9      112.15      122.26     18.93 o 
  -1  19   9      223.32      246.49     18.40 o 
   1  19   9      240.76      231.26     21.30 o 
   3  19   9       95.42       92.88     17.73 o 
   5  19   9        1.59       21.84     55.24 o 
  -4  20   9       34.24       71.48     31.45 o 
  -2  20   9       36.92       22.21     15.85 o 
   0  20   9      101.85      100.41     14.82 o 
   2  20   9       63.25       67.20     17.70 o 
   4  20   9       14.26       21.03     16.81 o 
  -3  21   9      222.14      261.70     26.46 o 
  -1  21   9       14.25       22.06     13.23 o 
   1  21   9       96.69      109.25     14.39 o 
   3  21   9       16.83       21.46     16.81 o 
  -4  22   9       33.58       43.92     32.02 o 
  -2  22   9       46.39       60.12     20.58 o 
   0  22   9       95.54      153.46     17.70 o 
   2  22   9       96.36      132.11     20.47 o 
  -3  23   9       12.62        5.84     19.96 o 
  -1  23   9        5.27        6.06     21.62 o 
   1  23   9       18.66       37.10     14.57 o 
   3  23   9        8.11       51.96     21.23 o 
  -2  24   9       48.55       76.40     22.60 o 
   0  24   9       72.30       99.16     26.82 o 
   2  24   9       71.63      119.03     21.22 o 
  -1  25   9      105.76      122.83     27.91 o 
   1  25   9      194.20      277.85     29.61 o 
   0  26   9        3.50       28.93     27.91 o 
  -8   0  10       54.86      123.86     66.56 o 
  -6   0  10      365.09      358.66     57.53 o 
  -4   0  10      617.85      577.90     41.52 o 
  -2   0  10     1978.96     2113.39     72.62 o 
   0   0  10      920.64      948.60     31.78 o 
   2   0  10      416.87      402.46     21.33 o 
   4   0  10      215.62      228.98     20.24 o 
   6   0  10       40.23       29.85     25.05 o 
  -7   1  10       45.08       33.91     31.79 o 
  -5   1  10       71.51       66.10     12.60 o 
  -3   1  10      259.38      256.96     20.01 o 
  -1   1  10      392.41      398.88     15.21 o 
   1   1  10     2224.67     2330.35     42.14 o 
   3   1  10      135.18      126.04     11.23 o 
   5   1  10       11.04       13.24     12.38 o 
   7   1  10       17.27       18.18     21.25 o 
  -8   2  10       37.12       34.33     41.70 o 
  -6   2  10      365.63      369.35     31.04 o 
  -4   2  10      240.30      230.16     17.99 o 
  -2   2  10      700.08      767.93     37.51 o 
   0   2  10        2.42       -3.06      7.87 o 
   2   2  10      362.55      373.30     15.61 o 
   4   2  10       80.02       80.11     11.65 o 
   6   2  10       34.72       38.18     18.89 o 
  -7   3  10       21.77        5.17     30.38 o 
  -5   3  10       57.98       85.69     21.84 o 
  -3   3  10      547.38      525.32     27.40 o 
  -1   3  10      922.23      909.52     18.97 o 
   1   3  10       77.65       71.93      9.48 o 
   3   3  10      448.06      424.98     16.80 o 
   5   3  10       86.19       85.15     14.85 o 
   7   3  10       49.08       75.26     21.14 o 
  -6   4  10      279.54      299.38     26.71 o 
  -4   4  10       13.01        9.95     11.19 o 
  -2   4  10      496.98      514.13     19.48 o 
   0   4  10     1124.78     1158.29     27.76 o 
   2   4  10      593.04      623.34     20.16 o 
   4   4  10      258.17      237.40     17.24 o 
   6   4  10       97.96       83.80     19.59 o 
  -7   5  10       43.99       41.24     32.53 o 
  -5   5  10       54.84       41.29     16.23 o 
  -3   5  10      269.08      258.60     20.64 o 
  -1   5  10     1270.80     1236.50     23.30 o 
   1   5  10       30.78       27.31      8.29 o 
   3   5  10      424.28      430.75     17.35 o 
   5   5  10       12.91       -0.06     12.69 o 
   7   5  10       15.97       33.52     21.83 o 
  -6   6  10       28.74       45.32     18.50 o 
  -4   6  10      340.18      301.21     20.08 o 
  -2   6  10     3540.28     3683.12     68.35 o 
   0   6  10      153.40      169.16     13.65 o 
   2   6  10       82.33       89.65     10.19 o 
   4   6  10      149.36      130.59     15.01 o 
   6   6  10       33.99       29.50     15.84 o 
  -7   7  10       98.48      106.50     26.85 o 
  -5   7  10      113.14      117.22     18.70 o 
  -3   7  10     1932.80     1964.52     52.89 o 
  -1   7  10       83.41       72.22      8.76 o 
   1   7  10       97.15       76.46      9.50 o 
   3   7  10      125.72      137.92     11.83 o 
   5   7  10       61.65       62.89     14.79 o 
   7   7  10        9.08       49.75     36.48 o 
  -6   8  10      115.20      146.05     26.55 o 
  -4   8  10      121.04      105.88     19.97 o 
  -2   8  10      224.58      219.20     13.20 o 
   0   8  10      140.41      140.81     11.27 o 
   2   8  10      199.13      204.54     13.38 o 
   4   8  10      574.28      549.24     23.45 o 
   6   8  10       12.25       12.27     16.00 o 
  -7   9  10        3.16       15.58     24.52 o 
  -5   9  10      283.61      328.18     31.76 o 
  -3   9  10      433.84      415.91     23.74 o 
  -1   9  10       37.76       42.24      9.46 o 
   1   9  10      296.95      281.84     14.28 o 
   3   9  10      772.60      798.92     28.83 o 
   5   9  10       68.40       69.32     15.27 o 
  -6  10  10       66.97       59.62     21.98 o 
  -4  10  10      390.63      377.81     30.74 o 
  -2  10  10      289.71      262.01     15.99 o 
   0  10  10      900.97      895.45     25.26 o 
   2  10  10        8.93       -0.85      8.80 o 
   4  10  10      332.32      304.55     21.17 o 
   6  10  10       31.32       34.72     16.10 o 
  -7  11  10       37.89       55.72     28.86 o 
  -5  11  10      352.01      359.71     32.94 o 
  -3  11  10      198.36      198.96     14.84 o 
  -1  11  10      806.12      838.68     20.65 o 
   1  11  10     1404.00     1395.12     29.39 o 
   3  11  10      555.91      529.90     24.77 o 
   5  11  10       14.21       48.00     14.47 o 
  -6  12  10        4.91       -3.88     22.42 o 
  -4  12  10       59.44       73.67     24.82 o 
  -2  12  10      130.68      117.59     15.82 o 
   0  12  10     1246.53     1215.45     28.98 o 
   2  12  10      609.29      561.62     24.36 o 
   4  12  10       54.56       39.36     13.78 o 
   6  12  10       10.41       12.31     16.36 o 
  -7  13  10       28.54       64.50     35.91 o 
  -5  13  10       59.26       59.85     23.33 o 
  -3  13  10      245.18      230.66     17.22 o 
  -1  13  10      391.65      375.24     15.68 o 
   1  13  10     1091.00     1051.82     32.85 o 
   3  13  10      240.25      240.60     18.77 o 
   5  13  10       38.04       72.11     17.23 o 
  -6  14  10       54.72       91.25     25.94 o 
  -4  14  10      217.59      222.37     27.14 o 
  -2  14  10       70.70       66.19     11.58 o 
   0  14  10      354.74      353.34     15.55 o 
   2  14  10      167.72      151.05     16.50 o 
   4  14  10       62.59       51.23     15.03 o 
   6  14  10       11.00       34.08     24.73 o 
  -5  15  10       12.60       12.89     20.54 o 
  -3  15  10       52.36       37.81     12.19 o 
  -1  15  10      133.74      152.31     12.90 o 
   1  15  10      184.52      195.53     13.96 o 
   3  15  10      688.69      648.93     41.60 o 
   5  15  10        2.54       10.06     15.46 o 
  -6  16  10       10.70       -5.32     26.57 o 
  -4  16  10       15.89       15.64     20.28 o 
  -2  16  10      333.06      340.52     21.90 o 
   0  16  10      348.88      323.67     16.44 o 
   2  16  10      349.53      341.08     22.08 o 
   4  16  10       96.34       99.51     16.86 o 
  -5  17  10       17.83       33.85     27.11 o 
  -3  17  10       32.77       48.42     13.71 o 
  -1  17  10      181.31      174.21     16.21 o 
   1  17  10       24.65       13.74     14.56 o 
   3  17  10      327.38      304.68     22.34 o 
   5  17  10       33.86       47.48     20.74 o 
  -4  18  10      235.94      243.80     50.38 o 
  -2  18  10       75.55       86.45     16.81 o 
   0  18  10        7.57       13.28      9.87 o 
   2  18  10       32.70       43.82     16.64 o 
   4  18  10        3.30       15.45     16.22 o 
  -5  19  10        6.10       24.68     26.97 o 
  -3  19  10       98.58      125.26     19.60 o 
  -1  19  10        8.02        3.99     14.21 o 
   1  19  10      121.98      120.42     17.84 o 
   3  19  10        3.26        4.02     15.43 o 
  -4  20  10       16.85        6.18     26.08 o 
  -2  20  10       28.77       19.05     15.97 o 
   0  20  10      106.26      119.07     15.04 o 
   2  20  10       15.07       40.50     16.78 o 
   4  20  10       24.25       33.81     19.10 o 
  -3  21  10      108.53      134.90     20.95 o 
  -1  21  10        6.09       29.19     16.02 o 
   1  21  10       47.93       32.73     15.32 o 
   3  21  10        5.77        7.89     17.96 o 
  -2  22  10      113.96      121.41     20.93 o 
   0  22  10       79.56      111.83     22.96 o 
   2  22  10       90.93       93.96     18.39 o 
  -3  23  10        3.45       19.80     26.53 o 
  -1  23  10       12.98       -2.74     22.64 o 
   1  23  10        4.19        5.41     15.90 o 
  -2  24  10       31.92       56.66     20.97 o 
   0  24  10       26.51       49.21     16.97 o 
   2  24  10       48.66       66.20     21.53 o 
  -1  25  10       13.96       13.72     26.65 o 
   1  25  10       26.31       54.69     23.05 o 
  -7   1  11       17.63       10.00     33.44 o 
  -5   1  11      343.32      349.91     21.26 o 
  -3   1  11       21.74       23.40     12.99 o 
  -1   1  11      180.55      211.40     10.97 o 
   1   1  11     1428.51     1548.93     31.90 o 
   3   1  11      153.51      135.06     12.00 o 
   5   1  11      689.24      763.68     28.65 o 
   7   1  11       12.31        0.50     21.38 o 
  -6   2  11      158.06      132.79     21.04 o 
  -4   2  11      245.10      228.54     20.33 o 
  -2   2  11      242.91      223.91     20.03 o 
   0   2  11     1023.22     1043.05     24.49 o 
   2   2  11        6.45       21.50      8.98 o 
   4   2  11      793.23      771.46     23.85 o 
   6   2  11       25.84       33.97     18.35 o 
  -7   3  11       28.22       32.93     41.34 o 
  -5   3  11      728.67      700.50     35.04 o 
  -3   3  11      949.11      976.04     58.96 o 
  -1   3  11      327.83      319.37     13.07 o 
   1   3  11      625.06      621.72     20.60 o 
   3   3  11      116.52      101.13     11.73 o 
   5   3  11       66.98       70.60     15.13 o 
   7   3  11       10.99       -2.20     43.15 o 
  -6   4  11       45.60       38.77     17.08 o 
  -4   4  11      609.68      581.62     27.27 o 
  -2   4  11      844.30      851.31     48.03 o 
   0   4  11      258.52      265.65     14.12 o 
   2   4  11      413.22      420.30     17.91 o 
   4   4  11      219.14      193.71     15.50 o 
   6   4  11       36.05       56.38     20.09 o 
  -7   5  11      163.51      227.42     42.69 o 
  -5   5  11      202.77      248.84     23.92 o 
  -3   5  11      226.73      237.48     21.08 o 
  -1   5  11     1076.46     1091.63     22.70 o 
   1   5  11       67.98       71.71      9.69 o 
   3   5  11      224.91      229.18     15.08 o 
   5   5  11       21.40       18.02     13.97 o 
  -6   6  11        2.52       -3.68     17.84 o 
  -4   6  11      119.23      107.63     16.07 o 
  -2   6  11      570.15      572.34     30.96 o 
   0   6  11      299.70      291.62     14.21 o 
   2   6  11     1045.40     1090.69     27.01 o 
   4   6  11      172.18      158.99     16.33 o 
   6   6  11       51.82       35.55     15.89 o 
  -7   7  11        1.81        8.84     36.08 o 
  -5   7  11      544.00      495.20     48.79 o 
  -3   7  11     1173.34     1091.59     41.34 o 
  -1   7  11      498.23      528.65     24.39 o 
   1   7  11      713.31      656.87     20.03 o 
   3   7  11      247.49      238.02     15.86 o 
   5   7  11       25.04       33.06     14.90 o 
  -6   8  11      126.58      154.96     27.98 o 
  -4   8  11       14.23       16.33     18.53 o 
  -2   8  11       26.35       22.06     11.84 o 
   0   8  11       62.66       73.07     10.38 o 
   2   8  11      231.54      242.36     15.10 o 
   4   8  11        7.52        7.24     11.92 o 
   6   8  11      220.59      263.34     23.58 o 
  -7   9  11       39.45       76.08     28.79 o 
  -5   9  11      337.51      344.78     32.15 o 
  -3   9  11     1476.36     1415.58     57.13 o 
  -1   9  11      180.22      182.28     16.81 o 
   1   9  11      521.56      496.71     18.63 o 
   3   9  11     1762.34     1694.27     87.77 o 
   5   9  11       12.10        1.60     13.62 o 
  -6  10  11        1.54      -13.70     24.36 o 
  -4  10  11        0.40        4.98     17.14 o 
  -2  10  11       97.70       94.88     12.50 o 
   0  10  11       74.77       84.85     11.03 o 
   2  10  11       59.95       59.09     10.90 o 
   4  10  11      135.71      134.54     16.59 o 
   6  10  11      168.40      211.40     22.86 o 
  -7  11  11       15.16       55.58     32.94 o 
  -5  11  11       19.65       10.59     18.46 o 
  -3  11  11       62.96       56.73     18.61 o 
  -1  11  11      690.09      695.95     22.83 o 
   1  11  11     1141.63     1102.80     27.05 o 
   3  11  11      269.50      260.05     19.05 o 
   5  11  11       24.27       19.38     14.52 o 
  -6  12  11       67.78       65.20     26.36 o 
  -4  12  11        9.51      -14.32     16.90 o 
  -2  12  11       12.68       25.00     10.50 o 
   0  12  11      340.36      342.64     17.38 o 
   2  12  11      373.24      363.84     21.58 o 
   4  12  11        6.19        9.11     13.28 o 
   6  12  11       23.70       19.79     17.94 o 
  -5  13  11        1.09       12.25     20.76 o 
  -3  13  11      120.84      120.89     39.74 o 
  -1  13  11      369.42      364.85     19.06 o 
   1  13  11      147.47      153.47     13.58 o 
   3  13  11      190.36      173.22     21.25 o 
   5  13  11        0.66       -5.58     15.21 o 
  -6  14  11       26.14       46.10     37.05 o 
  -4  14  11      384.97      405.80     35.94 o 
  -2  14  11       18.47       17.70     11.35 o 
   0  14  11      436.53      441.04     20.83 o 
   2  14  11       47.40       51.97     14.68 o 
   4  14  11       56.73       63.41     16.26 o 
  -5  15  11       21.80       10.12     23.47 o 
  -3  15  11       36.97       29.66     29.28 o 
  -1  15  11       35.16       23.23     11.90 o 
   1  15  11       24.15       32.92     10.56 o 
   3  15  11       83.65       73.62     15.35 o 
   5  15  11       31.27       25.27     16.41 o 
  -6  16  11        0.63      -12.69     46.78 o 
  -4  16  11       58.83       65.91     22.96 o 
  -2  16  11      175.07      155.12     17.12 o 
   0  16  11       50.64       62.78     12.58 o 
   2  16  11      434.79      427.59     24.02 o 
   4  16  11        4.15        9.92     15.93 o 
  -5  17  11       33.79       58.35     25.87 o 
  -3  17  11       25.06       30.54     19.14 o 
  -1  17  11      127.57      111.42     14.63 o 
   1  17  11      140.83      143.95     18.69 o 
   3  17  11      210.27      170.89     19.00 o 
   5  17  11       25.55       90.01     55.81 o 
  -4  18  11       60.09       64.45     25.24 o 
  -2  18  11        7.50       15.34     15.01 o 
   0  18  11      138.19      121.89     15.24 o 
   2  18  11       11.22       10.06     14.24 o 
   4  18  11       33.66       34.93     17.37 o 
  -5  19  11        3.61       81.66     43.46 o 
  -3  19  11      110.00      106.48     34.77 o 
  -1  19  11       60.33       64.33     17.97 o 
   1  19  11       65.73       78.77     18.29 o 
   3  19  11      112.77      124.89     20.70 o 
  -4  20  11        0.70       30.08     29.39 o 
  -2  20  11       83.09      119.64     23.85 o 
   0  20  11      114.07      106.08     17.05 o 
   2  20  11       30.85       43.41     20.80 o 
  -3  21  11      122.42      133.00     23.66 o 
  -1  21  11       52.26       82.55     20.42 o 
   1  21  11      109.53      129.49     20.34 o 
   3  21  11        6.39       30.60     20.13 o 
  -2  22  11       72.65       69.80     19.26 o 
   0  22  11      129.62      150.39     25.14 o 
   2  22  11       11.95       14.24     18.95 o 
  -3  23  11        9.30       26.76     37.74 o 
  -1  23  11        5.35       14.41     24.36 o 
   1  23  11       65.88       76.24     23.07 o 
  -2  24  11       30.25       47.96     22.71 o 
   0  24  11      178.27      154.85     33.40 o 
  -6   0  12      105.87      127.75     46.78 o 
  -4   0  12      139.93      166.06     27.79 o 
  -2   0  12      622.21      608.55     42.89 o 
   0   0  12     3428.76     3590.18     65.67 o 
   2   0  12     1043.37     1118.29     36.57 o 
   4   0  12      521.03      503.84     30.53 o 
   6   0  12      216.55      259.58     37.36 o 
  -7   1  12       10.07       35.18     36.25 o 
  -5   1  12       40.03       53.06     13.60 o 
  -3   1  12      728.53      748.11     34.65 o 
  -1   1  12      850.18      783.03     35.39 o 
   1   1  12      290.76      303.80     17.03 o 
   3   1  12        8.12        0.70     10.21 o 
   5   1  12        6.89        9.28     17.07 o 
  -6   2  12       26.10       52.22     22.47 o 
  -4   2  12      375.96      338.84     24.53 o 
  -2   2  12       16.71       18.25     13.95 o 
   0   2  12      101.17       97.88     10.69 o 
   2   2  12      132.36      132.71     12.86 o 
   4   2  12      625.36      621.84     22.81 o 
   6   2  12       10.77       15.50     18.47 o 
  -7   3  12       14.88       88.71     38.33 o 
  -5   3  12      256.28      257.56     19.48 o 
  -3   3  12      329.93      326.15     26.48 o 
  -1   3  12     1791.93     1668.51     60.14 o 
   1   3  12      399.43      389.73     17.71 o 
   3   3  12      317.16      333.40     17.24 o 
   5   3  12      121.50      141.93     17.04 o 
  -6   4  12       64.71       47.07     19.14 o 
  -4   4  12      801.12      771.71     36.04 o 
  -2   4  12       85.72       69.60     14.49 o 
   0   4  12      942.98      897.80     24.37 o 
   2   4  12      158.07      160.88     14.52 o 
   4   4  12      394.10      368.59     19.25 o 
   6   4  12        1.18        0.99     17.34 o 
  -7   5  12       22.57       51.59     34.52 o 
  -5   5  12      340.80      383.43     29.11 o 
  -3   5  12      141.52      120.31     30.71 o 
  -1   5  12      294.59      295.18     18.81 o 
   1   5  12      769.24      729.55     23.44 o 
   3   5  12      759.77      814.83     26.66 o 
   5   5  12      155.32      168.96     18.20 o 
  -6   6  12       69.55       64.48     19.32 o 
  -4   6  12      529.00      483.23     26.54 o 
  -2   6  12     1026.15     1027.14     40.66 o 
   0   6  12       47.07       60.67     10.68 o 
   2   6  12       65.74       63.62     11.37 o 
   4   6  12       80.44       81.34     15.17 o 
   6   6  12       56.31       98.06     21.38 o 
  -7   7  12       15.51      -11.13     26.16 o 
  -5   7  12       54.43       56.76     18.90 o 
  -3   7  12      936.11      952.59     40.23 o 
  -1   7  12       21.99       10.49     12.21 o 
   1   7  12       47.80       47.62     10.34 o 
   3   7  12      159.80      180.96     15.44 o 
   5   7  12      304.05      310.83     22.39 o 
  -6   8  12       69.34       84.36     45.35 o 
  -4   8  12      259.68      262.46     38.37 o 
  -2   8  12      243.64      281.58     25.85 o 
   0   8  12      291.23      250.67     14.59 o 
   2   8  12      315.90      326.93     17.04 o 
   4   8  12      223.03      216.94     19.75 o 
   6   8  12       38.17       47.78     18.06 o 
  -7   9  12       41.25       36.60     33.05 o 
  -5   9  12        6.25       27.89     20.82 o 
  -3   9  12      327.95      334.32     27.04 o 
  -1   9  12       43.67       56.88     13.30 o 
   1   9  12      488.41      423.46     18.99 o 
   3   9  12       35.21       35.21     13.95 o 
   5   9  12       68.86       47.18     16.69 o 
  -6  10  12       39.95       53.19     36.25 o 
  -4  10  12      953.09      905.52     47.23 o 
  -2  10  12      599.89      587.37     28.30 o 
   0  10  12      112.95      126.53     12.41 o 
   2  10  12      535.38      501.39     21.32 o 
   4  10  12      291.13      263.62     21.58 o 
   6  10  12        1.57       11.83     17.09 o 
  -5  11  12      148.57      165.88     27.38 o 
  -3  11  12      263.29      245.78     35.80 o 
  -1  11  12       29.29       38.89     14.16 o 
   1  11  12       10.26        7.65      9.40 o 
   3  11  12       63.09      151.59     51.77 o 
   5  11  12        4.15       12.82     16.17 o 
  -6  12  12        5.52       33.32     44.09 o 
  -4  12  12      147.07      125.04     24.37 o 
  -2  12  12     1026.18      977.97     52.02 o 
   0  12  12       33.68       30.69     10.25 o 
   2  12  12       82.50       70.36     13.47 o 
   4  12  12       85.83       90.46     17.57 o 
   6  12  12        7.56       59.24     35.80 o 
  -5  13  12        2.85        3.55     21.01 o 
  -3  13  12      397.79      424.47     34.79 o 
  -1  13  12      309.32      299.41     28.20 o 
   1  13  12      149.36      152.73     18.44 o 
   3  13  12      153.21      147.40     17.96 o 
   5  13  12        1.20       18.29     16.20 o 
  -6  14  12       15.76        5.46     25.90 o 
  -4  14  12        1.75       -5.99     20.48 o 
  -2  14  12       70.85       73.44     13.85 o 
   0  14  12      271.86      233.00     16.72 o 
   2  14  12      227.29      207.53     19.37 o 
   4  14  12       22.17       24.75     19.46 o 
  -5  15  12       14.82       19.96     29.34 o 
  -3  15  12      290.90      316.73     32.44 o 
  -1  15  12      136.75      149.16     15.77 o 
   1  15  12      426.29      438.22     21.70 o 
   3  15  12       17.86       22.49     14.68 o 
   5  15  12      129.93      163.64     21.08 o 
  -4  16  12        7.32        8.26     22.72 o 
  -2  16  12       14.19        8.60     12.83 o 
   0  16  12       24.22       18.84     15.19 o 
   2  16  12       83.68       84.75     16.51 o 
   4  16  12       49.68       58.35     17.64 o 
  -5  17  12        8.13       33.52     25.77 o 
  -3  17  12       69.27       42.70     20.50 o 
  -1  17  12       74.80       86.44     17.80 o 
   1  17  12      369.25      371.55     25.48 o 
   3  17  12      261.73      290.89     23.38 o 
  -4  18  12       30.98       55.83     27.32 o 
  -2  18  12        2.48       -4.59     14.77 o 
   0  18  12      110.51       86.98     27.33 o 
   2  18  12       31.63       34.83     16.23 o 
   4  18  12      112.56       84.72     18.86 o 
  -3  19  12        3.77       10.75     29.39 o 
  -1  19  12       58.22       68.48     16.88 o 
   1  19  12       86.46       76.63     16.60 o 
   3  19  12       81.79       75.76     19.78 o 
  -4  20  12       63.54       95.04     38.66 o 
  -2  20  12       11.77       27.40     17.14 o 
   0  20  12        3.13       39.74     26.46 o 
   2  20  12       53.81       77.53     19.82 o 
  -3  21  12       10.20       29.28     32.82 o 
  -1  21  12      140.55      126.68     21.23 o 
   1  21  12       51.88       80.12     19.30 o 
   3  21  12       12.71       37.86     29.28 o 
  -2  22  12       31.68       67.54     21.13 o 
   0  22  12        0.45       37.79     38.08 o 
   2  22  12        9.62       28.93     20.51 o 
  -1  23  12       10.31       -3.89     23.45 o 
   1  23  12        5.30       25.25     25.28 o 
   0  24  12       37.30       68.28     64.50 o 
  -7   1  13      107.03      146.79     41.65 o 
  -5   1  13       32.16       36.74     13.50 o 
  -3   1  13      616.69      575.75     31.36 o 
  -1   1  13      672.34      634.45     33.07 o 
   1   1  13     1318.14     1372.65     33.63 o 
   3   1  13      489.93      472.08     21.24 o 
   5   1  13      172.58      177.34     22.62 o 
  -6   2  13       59.70       91.35     21.32 o 
  -4   2  13      614.72      551.18     31.97 o 
  -2   2  13       34.07       39.39     14.99 o 
   0   2  13       36.50       35.15      9.79 o 
   2   2  13       98.02       94.85     15.41 o 
   4   2  13       96.11       97.36     13.25 o 
   6   2  13       19.81       26.41     21.10 o 
  -7   3  13       75.31      136.24     41.91 o 
  -5   3  13       41.47       59.93     14.61 o 
  -3   3  13        9.51       11.79     12.89 o 
  -1   3  13       25.78       26.16     14.25 o 
   1   3  13     1274.40     1233.41     31.13 o 
   3   3  13       85.59       69.49     12.46 o 
   5   3  13      366.90      409.06     25.08 o 
  -6   4  13       45.23       42.90     19.57 o 
  -4   4  13      185.67      185.58     20.92 o 
  -2   4  13      229.54      258.49     60.33 o 
   0   4  13      568.60      527.17     19.90 o 
   2   4  13      102.01      105.49     13.32 o 
   4   4  13       14.47       17.07     12.76 o 
   6   4  13       20.40       28.56     23.61 o 
  -7   5  13       90.99      124.72     41.22 o 
  -5   5  13       85.69       91.25     21.12 o 
  -3   5  13      165.59      142.52     26.65 o 
  -1   5  13       26.23       10.80     14.25 o 
   1   5  13      316.56      305.50     17.28 o 
   3   5  13      912.45      958.14     29.10 o 
   5   5  13       33.84       40.54     15.52 o 
  -6   6  13      151.26      141.91     24.37 o 
  -4   6  13       45.35       41.78     15.38 o 
  -2   6  13      333.23      356.54     27.29 o 
   0   6  13      478.24      474.65     19.30 o 
   2   6  13      163.43      151.07     14.40 o 
   4   6  13      268.64      261.99     19.87 o 
   6   6  13       23.27       30.90     17.94 o 
  -7   7  13       57.44      107.28     35.91 o 
  -5   7  13      147.56      185.48     23.93 o 
  -3   7  13      118.86      124.35     20.62 o 
  -1   7  13       56.29       32.29     16.68 o 
   1   7  13        8.58        9.38     10.14 o 
   3   7  13      214.42      193.33     15.70 o 
   5   7  13       28.83       40.27     15.18 o 
  -6   8  13        5.97       35.74     23.25 o 
  -4   8  13       25.78       19.78     19.47 o 
  -2   8  13      480.50      454.49     31.98 o 
   0   8  13       10.32       16.71      9.73 o 
   2   8  13      386.41      380.01     18.49 o 
   4   8  13      121.36      122.29     17.38 o 
   6   8  13        7.18       33.99     23.13 o 
  -7   9  13       18.47       85.09     36.71 o 
  -5   9  13      485.56      502.03     39.79 o 
  -3   9  13      123.59      102.52     19.43 o 
  -1   9  13       59.07       51.11     15.08 o 
   1   9  13      215.83      202.88     15.28 o 
   3   9  13      493.67      490.27     25.38 o 
   5   9  13       90.28       67.86     17.39 o 
  -6  10  13        1.43        9.24     21.41 o 
  -4  10  13       59.93       73.53     23.37 o 
  -2  10  13      116.05      108.56     18.99 o 
   0  10  13      394.67      385.79     23.42 o 
   2  10  13       11.82       18.05     11.36 o 
   4  10  13       37.50       37.74     15.18 o 
   6  10  13        4.20       35.68     34.20 o 
  -5  11  13       42.24       30.12     22.47 o 
  -3  11  13       31.30       56.73     25.50 o 
  -1  11  13      153.47      145.06     17.77 o 
   1  11  13       23.14       26.73     11.39 o 
   3  11  13       44.33       35.04     14.18 o 
   5  11  13       37.19       58.66     17.69 o 
  -6  12  13       39.59       49.57     25.72 o 
  -4  12  13       62.05       45.92     21.30 o 
  -2  12  13      271.60      281.40     30.16 o 
   0  12  13      200.42      182.32     18.85 o 
   2  12  13      195.32      187.55     19.79 o 
   4  12  13       31.15       35.84     16.22 o 
  -5  13  13       60.54       74.30     24.34 o 
  -3  13  13      238.52      243.71     29.42 o 
  -1  13  13       25.80       39.20     16.10 o 
   1  13  13      308.99      321.57     18.60 o 
   3  13  13      138.15      142.22     17.90 o 
   5  13  13        2.43        9.47     17.25 o 
  -6  14  13       54.10       84.40     46.78 o 
  -4  14  13       93.85      108.99     23.80 o 
  -2  14  13      153.27      149.92     24.60 o 
   0  14  13      581.51      552.27     29.44 o 
   2  14  13      137.15      131.48     17.15 o 
   4  14  13       23.40       26.75     15.68 o 
  -5  15  13      102.75      145.03     30.17 o 
  -3  15  13      327.44      361.95     34.49 o 
  -1  15  13      105.59       87.02     18.71 o 
   1  15  13        8.24        9.77     15.11 o 
   3  15  13       92.54      110.79     17.14 o 
   5  15  13        2.56       48.03     59.59 o 
  -4  16  13       90.08      104.86     28.37 o 
  -2  16  13        6.23        6.44     22.17 o 
   0  16  13      385.09      400.48     27.32 o 
   2  16  13       98.77      116.43     17.17 o 
   4  16  13       12.17       28.88     17.46 o 
  -5  17  13       42.80       84.40     49.52 o 
  -3  17  13       44.55       76.06     24.25 o 
  -1  17  13      474.79      478.86     30.49 o 
   1  17  13       20.97      -10.18     15.34 o 
   3  17  13       40.89       22.89     16.69 o 
  -4  18  13       72.31       79.33     28.05 o 
  -2  18  13        3.13       29.39     24.36 o 
   0  18  13       61.83       82.37     20.47 o 
   2  18  13       33.23       31.03     16.84 o 
   4  18  13       33.38       45.24     38.03 o 
  -3  19  13       93.12       64.96     31.11 o 
  -1  19  13       80.79      104.43     15.76 o 
   1  19  13       10.73       18.46     17.62 o 
   3  19  13       37.42       64.70     20.41 o 
  -2  20  13        6.96       14.18     30.88 o 
   0  20  13        9.73       46.76     24.65 o 
   2  20  13      156.95      205.26     24.28 o 
  -3  21  13       28.05       10.18     34.08 o 
  -1  21  13       15.83       46.96     18.32 o 
   1  21  13        4.12      -22.13     27.00 o 
  -2  22  13       12.50       57.30     35.57 o 
   0  22  13       17.04       33.06     44.09 o 
   2  22  13       18.22       56.50     30.31 o 
  -1  23  13       17.14       50.71     35.57 o 
  -6   0  14       43.05       33.74     42.09 o 
  -4   0  14     1303.25     1353.76     69.99 o 
  -2   0  14     1260.61     1184.16     63.25 o 
   0   0  14      709.41      662.19     53.07 o 
   2   0  14     1079.73     1084.94     47.30 o 
   4   0  14      322.02      340.33     28.03 o 
   6   0  14       80.12       97.41     31.35 o 
  -7   1  14        6.17       31.16     34.45 o 
  -5   1  14       52.03       59.42     15.17 o 
  -3   1  14      556.20      513.08     31.09 o 
  -1   1  14      331.60      292.72     25.58 o 
   1   1  14       75.34       74.03     13.75 o 
   3   1  14       37.25       34.87     12.49 o 
   5   1  14        4.54      -18.46     18.00 o 
  -6   2  14       47.85       74.95     23.54 o 
  -4   2  14       37.28       39.88     14.52 o 
  -2   2  14      712.39      737.74     37.32 o 
   0   2  14      596.89      606.05     26.91 o 
   2   2  14      327.36      308.55     19.75 o 
   4   2  14      134.85      132.16     15.99 o 
   6   2  14       24.77       24.84     20.67 o 
  -7   3  14       28.24       41.61     39.47 o 
  -5   3  14       19.77       13.03     14.16 o 
  -3   3  14      116.10      111.01     18.95 o 
  -1   3  14      689.80      600.74     33.54 o 
   1   3  14      155.80      181.72     15.91 o 
   3   3  14      277.32      291.02     19.09 o 
   5   3  14        0.90        4.46     16.62 o 
  -6   4  14       10.62        2.93     20.35 o 
  -4   4  14       34.06       44.88     15.95 o 
  -2   4  14      264.52      247.31     24.33 o 
   0   4  14      113.72      107.65     15.54 o 
   2   4  14      137.40      123.38     14.41 o 
   4   4  14       27.24       26.62     14.16 o 
   6   4  14       15.16        4.70     20.22 o 
  -7   5  14        1.97       20.36     57.64 o 
  -5   5  14       56.05       40.05     23.33 o 
  -3   5  14       10.57       25.46     14.94 o 
  -1   5  14       98.14       83.34     18.04 o 
   1   5  14      166.80      142.08     14.02 o 
   3   5  14       53.05       67.72     15.24 o 
   5   5  14       39.94       37.44     16.70 o 
  -6   6  14      202.15      238.42     27.20 o 
  -4   6  14      119.56      134.72     27.56 o 
  -2   6  14      163.87      124.05     21.62 o 
   0   6  14      122.84      113.77     17.37 o 
   2   6  14     1126.31     1149.42     30.65 o 
   4   6  14       27.02       39.70     15.51 o 
  -7   7  14       38.00       46.78     33.85 o 
  -5   7  14       76.64       83.64     21.22 o 
  -3   7  14       75.51       60.36     19.24 o 
  -1   7  14      100.04       88.44     18.49 o 
   1   7  14       53.76       57.85     12.28 o 
   3   7  14      365.63      368.72     20.44 o 
   5   7  14        0.09      -10.67     15.23 o 
  -6   8  14       42.46       71.75     24.75 o 
  -4   8  14      164.82      165.07     24.86 o 
  -2   8  14      827.66      781.34     40.99 o 
   0   8  14      644.20      652.59     29.27 o 
   2   8  14      442.28      434.33     20.43 o 
   4   8  14       98.89      106.91     18.45 o 
  -5   9  14       18.74       19.60     21.09 o 
  -3   9  14      632.51      633.98     52.89 o 
  -1   9  14      283.49      273.61     27.45 o 
   1   9  14     1239.66     1183.60     31.68 o 
   3   9  14       21.62       25.77     14.06 o 
   5   9  14       54.15       44.95     18.17 o 
  -6  10  14       77.61       86.57     27.43 o 
  -4  10  14       77.75       57.94     22.70 o 
  -2  10  14      521.87      503.27     35.24 o 
   0  10  14      445.82      396.04     24.42 o 
   2  10  14      166.52      159.53     15.81 o 
   4  10  14       39.40       38.05     16.55 o 
  -5  11  14       21.81       17.73     23.62 o 
  -3  11  14      544.11      561.31     50.55 o 
  -1  11  14      329.10      297.87     23.62 o 
   1  11  14      364.66      378.11     19.95 o 
   3  11  14        5.42       21.05     15.37 o 
   5  11  14        0.87       16.41     16.18 o 
  -6  12  14       32.94       51.77     26.65 o 
  -4  12  14      315.46      307.28     57.01 o 
  -2  12  14      117.57      151.49     25.79 o 
   0  12  14       60.02       59.43     16.45 o 
   2  12  14      232.76      259.59     20.18 o 
   4  12  14       19.31       32.60     15.63 o 
  -5  13  14        2.92      -16.76     21.20 o 
  -3  13  14       17.80       15.54     18.81 o 
  -1  13  14      373.70      367.09     31.29 o 
   1  13  14       92.55       98.63     14.51 o 
   3  13  14       12.23       33.82     15.52 o 
   5  13  14       23.13       38.06     23.07 o 
  -4  14  14       18.86       10.01     22.30 o 
  -2  14  14       61.25       60.26     21.26 o 
   0  14  14        4.63        9.65     15.17 o 
   2  14  14      188.74      191.39     18.79 o 
   4  14  14        6.98       18.34     16.44 o 
  -5  15  14       49.92       72.87     29.09 o 
  -3  15  14      177.60      140.88     27.89 o 
  -1  15  14      219.09      214.83     27.31 o 
   1  15  14       64.23       70.65     17.13 o 
   3  15  14        2.68       -8.15     15.94 o 
  -4  16  14       91.02       68.62     34.65 o 
  -2  16  14       91.93       93.55     27.45 o 
   0  16  14       66.61       78.41     18.20 o 
   2  16  14      206.54      238.18     21.31 o 
   4  16  14       56.56       35.73     16.86 o 
  -3  17  14        2.18        3.76     23.48 o 
  -1  17  14       42.28       68.45     22.45 o 
   1  17  14       17.17        0.37     23.53 o 
   3  17  14       62.53       83.30     17.70 o 
  -4  18  14       72.93       51.07     28.57 o 
  -2  18  14       10.60       33.97     30.99 o 
   0  18  14       35.83       41.85     19.58 o 
   2  18  14       23.87       26.29     18.55 o 
  -3  19  14       10.60       24.02     29.28 o 
  -1  19  14        9.06       38.42     24.02 o 
   1  19  14       70.90      109.04     29.90 o 
   3  19  14       37.65       74.54     26.40 o 
  -2  20  14       31.72       98.24     37.05 o 
   0  20  14       11.31       32.68     29.06 o 
   2  20  14       62.92       92.24     21.93 o 
  -1  21  14       15.09       -9.38     33.05 o 
   1  21  14       88.03       89.28     32.57 o 
   0  22  14        7.99       51.57     32.55 o 
  -7   1  15      112.85      194.08     69.19 o 
  -5   1  15      220.70      224.58     23.24 o 
  -3   1  15      431.81      361.74     28.46 o 
  -1   1  15      787.75      729.47     39.65 o 
   1   1  15      247.24      232.07     17.98 o 
   3   1  15        1.33       13.75     12.50 o 
   5   1  15      124.11      166.74     23.97 o 
  -6   2  15       48.07       50.98     21.13 o 
  -4   2  15       79.26       70.97     18.36 o 
  -2   2  15      398.18      344.36     28.01 o 
   0   2  15      448.82      469.25     33.83 o 
   2   2  15      304.03      247.54     17.07 o 
   4   2  15       32.86       62.86     14.97 o 
   6   2  15       58.93       71.71     61.19 o 
  -7   3  15       30.52       33.40     59.81 o 
  -5   3  15       98.07      120.83     19.68 o 
  -3   3  15       26.00       17.20     16.64 o 
  -1   3  15      419.70      434.80     46.09 o 
   1   3  15       83.95       69.61     13.36 o 
   3   3  15      132.35      112.22     15.71 o 
   5   3  15       95.18       94.57     18.81 o 
  -6   4  15       56.35       58.21     22.94 o 
  -4   4  15       43.98       44.70     16.53 o 
  -2   4  15     1548.40     1474.74     53.81 o 
   0   4  15      643.72      634.81     37.74 o 
   2   4  15      599.42      622.32     26.35 o 
   4   4  15        1.45       17.10     16.28 o 
  -5   5  15       98.80       87.30     25.37 o 
  -3   5  15     1164.79     1020.88     49.75 o 
  -1   5  15      461.32      432.41     32.55 o 
   1   5  15       75.90       65.04     12.47 o 
   3   5  15      269.46      289.51     19.53 o 
   5   5  15        8.56        6.02     17.26 o 
  -6   6  15       87.98      132.27     25.95 o 
  -4   6  15       30.02       38.36     17.35 o 
  -2   6  15      662.88      615.94     36.08 o 
   0   6  15      143.64      141.58     24.21 o 
   2   6  15      187.34      169.01     16.67 o 
   4   6  15        1.65       -5.14     14.42 o 
  -5   7  15       62.50       79.17     24.98 o 
  -3   7  15      988.65      921.45     49.35 o 
  -1   7  15      350.64      315.31     28.29 o 
   1   7  15     1477.07     1435.16     35.28 o 
   3   7  15       58.28       48.72     14.01 o 
   5   7  15        7.84        8.92     16.76 o 
  -6   8  15       13.71       42.09     25.15 o 
  -4   8  15       65.11       72.51     28.02 o 
  -2   8  15       69.59       56.07     26.99 o 
   0   8  15       67.04       63.07     14.60 o 
   2   8  15      404.14      393.92     21.64 o 
   4   8  15      136.52      128.24     18.58 o 
  -5   9  15        5.95       41.06     25.90 o 
  -3   9  15       22.00       32.98     18.95 o 
  -1   9  15      280.98      297.18     40.03 o 
   1   9  15      240.94      236.99     21.40 o 
   3   9  15       30.96       26.92     14.94 o 
   5   9  15        4.47       23.16     18.69 o 
  -6  10  15       20.85       -9.00     26.49 o 
  -4  10  15      403.65      388.45     37.87 o 
  -2  10  15       60.79       58.06     19.44 o 
   0  10  15      383.82      380.32     25.48 o 
   2  10  15      120.19      140.76     16.22 o 
   4  10  15       15.08       49.01     17.63 o 
  -5  11  15       54.33       41.79     24.96 o 
  -3  11  15      291.06      201.63     36.14 o 
  -1  11  15      202.63      196.80     26.31 o 
   1  11  15      277.28      280.52     23.39 o 
   3  11  15       39.21       44.72     15.24 o 
   5  11  15       44.02       74.79     26.92 o 
  -4  12  15      392.52      384.50     37.49 o 
  -2  12  15      284.35      319.09     30.68 o 
   0  12  15       28.10       24.81     15.69 o 
   2  12  15      162.23      162.31     18.85 o 
   4  12  15      123.98      158.10     24.88 o 
  -5  13  15       84.17       88.67     26.13 o 
  -3  13  15       98.46      106.93     30.31 o 
  -1  13  15       10.92       23.00     17.96 o 
   1  13  15      387.71      375.52     25.97 o 
   3  13  15      109.70      154.26     19.96 o 
  -4  14  15       49.54       50.73     24.30 o 
  -2  14  15      137.86      138.43     27.62 o 
   0  14  15      138.44      127.15     20.04 o 
   2  14  15       34.98       40.33     15.38 o 
   4  14  15       16.94       18.60     16.59 o 
  -5  15  15       15.26       34.20     40.94 o 
  -3  15  15        9.54       14.42     23.90 o 
  -1  15  15        5.13       10.24     19.68 o 
   1  15  15      101.29      139.10     28.40 o 
   3  15  15       42.36       72.80     30.37 o 
  -4  16  15       16.60       65.27     27.98 o 
  -2  16  15       17.53       31.57     29.62 o 
   0  16  15        9.20       14.00     17.51 o 
   2  16  15        7.45       30.05     18.17 o 
  -3  17  15        6.20       25.96     33.97 o 
  -1  17  15       10.73       30.93     23.77 o 
   1  17  15       22.13       45.72     29.39 o 
   3  17  15        6.35       44.91     21.41 o 
  -2  18  15       17.86        9.15     27.22 o 
   0  18  15      156.72      165.91     31.69 o 
   2  18  15        2.63        6.29     17.38 o 
  -3  19  15       41.58       47.58     32.59 o 
  -1  19  15       35.46       63.95     26.24 o 
   1  19  15        7.78       -7.72     25.20 o 
  -2  20  15       18.25       29.51     31.11 o 
   0  20  15       64.85      112.60     40.77 o 
   2  20  15       34.16       48.72     44.49 o 
   1  21  15       29.32       61.53     46.78 o 
  -6   0  16       57.10       91.27     60.27 o 
  -4   0  16      187.25      189.28     32.37 o 
  -2   0  16      167.02      125.80     30.88 o 
   0   0  16      497.16      472.45     49.64 o 
   2   0  16      153.24      187.74     25.59 o 
   4   0  16      161.94      158.13     32.85 o 
  -5   1  16        7.99        2.67     17.38 o 
  -3   1  16       10.16       -4.73     15.37 o 
  -1   1  16      107.62      120.66     28.48 o 
   1   1  16       60.63       70.61     17.26 o 
   3   1  16      141.24      172.26     23.18 o 
   5   1  16        3.88       20.59     19.61 o 
  -6   2  16       37.47       63.67     24.78 o 
  -4   2  16      472.01      415.51     31.70 o 
  -2   2  16      133.15      113.64     24.82 o 
   0   2  16      232.88      171.58     23.61 o 
   2   2  16      454.04      495.86     25.43 o 
   4   2  16       42.41       35.67     16.11 o 
  -5   3  16       86.71       79.83     18.64 o 
  -3   3  16      384.34      374.97     30.40 o 
  -1   3  16      237.83      266.25     27.22 o 
   1   3  16       53.24       35.84     15.16 o 
   3   3  16      214.48      250.01     20.79 o 
   5   3  16       38.57       28.29     16.91 o 
  -6   4  16        1.20       27.19     23.15 o 
  -4   4  16      457.01      478.49     34.40 o 
  -2   4  16       10.17       18.82     17.27 o 
   0   4  16      700.25      711.93     41.22 o 
   2   4  16      511.93      526.03     24.80 o 
   4   4  16       57.26       53.38     17.00 o 
  -5   5  16       80.75       69.14     25.10 o 
  -3   5  16       45.94       45.36     25.28 o 
  -1   5  16      151.85      160.68     23.35 o 
   1   5  16       71.10       93.18     18.47 o 
   3   5  16       80.96       84.98     14.61 o 
   5   5  16       29.21       45.10     20.63 o 
  -6   6  16      112.60      153.44     28.41 o 
  -4   6  16      311.50      282.25     27.86 o 
  -2   6  16       29.70       23.77     18.68 o 
   0   6  16     1328.14     1330.88     57.67 o 
   2   6  16      259.70      259.98     19.73 o 
   4   6  16      110.76      151.88     20.09 o 
  -5   7  16       11.30       10.92     22.59 o 
  -3   7  16       38.49       45.30     17.88 o 
  -1   7  16       38.29       43.50     19.23 o 
   1   7  16       17.13        3.51     14.93 o 
   3   7  16      276.90      317.25     23.34 o 
   5   7  16        7.28       13.51     18.41 o 
  -6   8  16       12.76      -12.69     26.76 o 
  -4   8  16       44.61       25.16     26.30 o 
  -2   8  16      214.19      215.14     26.99 o 
   0   8  16      184.90      187.46     26.70 o 
   2   8  16       25.29       10.11     12.12 o 
   4   8  16       37.11       44.79     16.94 o 
  -5   9  16      134.29      132.21     28.34 o 
  -3   9  16        1.32        5.89     27.11 o 
  -1   9  16       90.37      101.31     23.40 o 
   1   9  16       55.39       39.36     16.33 o 
   3   9  16       11.88       19.66     16.64 o 
   5   9  16        6.08       10.86     22.97 o 
  -4  10  16       54.45       67.83     23.93 o 
  -2  10  16       95.07       93.15     21.49 o 
   0  10  16      160.84      184.16     26.16 o 
   2  10  16      202.18      240.04     19.22 o 
   4  10  16        1.41        8.04     17.70 o 
  -5  11  16       96.00       71.30     35.80 o 
  -3  11  16       25.22        0.00     23.79 o 
  -1  11  16      225.92      222.36     29.22 o 
   1  11  16       70.82       65.67     16.70 o 
   3  11  16       22.61       26.57     18.53 o 
  -4  12  16      103.02      122.63     29.07 o 
  -2  12  16       20.73       21.25     19.82 o 
   0  12  16       53.45       52.01     20.11 o 
   2  12  16       86.01      107.62     17.29 o 
   4  12  16       21.31       46.52     19.06 o 
  -5  13  16       12.13       50.21     45.75 o 
  -3  13  16      137.41      178.76     38.54 o 
  -1  13  16       88.28      112.37     24.94 o 
   1  13  16      132.70      155.48     21.14 o 
   3  13  16       17.22       31.44     17.81 o 
  -4  14  16       87.11       84.64     29.20 o 
  -2  14  16       47.24       45.79     22.25 o 
   0  14  16       60.35       70.88     21.82 o 
   2  14  16       45.33       67.98     24.03 o 
   4  14  16       34.91      118.89     35.11 o 
  -3  15  16       47.10       55.48     24.85 o 
  -1  15  16       76.39       94.74     20.88 o 
   1  15  16       42.06       26.58     27.96 o 
   3  15  16       87.02      139.71     21.71 o 
  -4  16  16       28.23       65.88     47.23 o 
  -2  16  16       50.37       33.40     32.48 o 
   0  16  16        5.75       16.06     21.53 o 
   2  16  16       96.86      130.67     29.78 o 
  -3  17  16        4.67       20.13     32.48 o 
  -1  17  16        5.92       -0.71     23.24 o 
   1  17  16       26.40       28.21     27.71 o 
  -2  18  16       37.03       70.34     36.25 o 
   0  18  16       13.38       40.03     39.34 o 
   2  18  16       26.31       70.11     41.17 o 
  -1  19  16       56.34       61.11     29.16 o 
   1  19  16       33.99       26.35     30.23 o 
   0  20  16       35.30       18.18     43.69 o 
  -5   1  17        0.24       10.40     17.49 o 
  -3   1  17      373.71      342.16     29.51 o 
  -1   1  17     1408.53     1305.03     52.84 o 
   1   1  17      115.91      115.69     38.48 o 
   3   1  17       88.26       91.15     18.59 o 
   5   1  17      149.83      188.32     25.86 o 
  -6   2  17        5.88       23.55     24.99 o 
  -4   2  17       60.44       40.17     19.20 o 
  -2   2  17      382.47      383.74     37.57 o 
   0   2  17       24.48       21.38     17.63 o 
   2   2  17      342.25      367.45     24.10 o 
   4   2  17       34.93       37.79     15.08 o 
  -5   3  17       19.88       29.86     20.25 o 
  -3   3  17      485.88      494.92     34.88 o 
  -1   3  17      780.63      791.61     43.20 o 
   1   3  17      660.53      656.31     43.36 o 
   3   3  17      181.79      188.23     19.30 o 
   5   3  17       16.35       18.63     23.65 o 
  -6   4  17       44.14      107.99     33.28 o 
  -4   4  17        2.51        0.34     17.90 o 
  -2   4  17       20.37       36.20     17.59 o 
   0   4  17        6.93        9.10     18.97 o 
   2   4  17      260.21      264.25     20.14 o 
   4   4  17        5.07       37.44     19.24 o 
  -5   5  17       37.91       74.29     25.85 o 
  -3   5  17      118.79      147.31     22.33 o 
  -1   5  17      136.37      124.04     23.09 o 
   1   5  17      184.12      175.09     44.66 o 
   3   5  17       19.42       20.07     14.38 o 
   5   5  17        6.83        6.93     20.23 o 
  -6   6  17        8.89       54.34     27.18 o 
  -4   6  17       39.08       37.43     19.76 o 
  -2   6  17      288.40      315.41     30.38 o 
   0   6  17       38.81       20.29     21.94 o 
   2   6  17       18.94       -0.07     14.29 o 
   4   6  17       14.44       12.08     18.68 o 
  -5   7  17       14.16       10.93     22.94 o 
  -3   7  17        5.52       20.73     18.19 o 
  -1   7  17      526.23      545.94     63.99 o 
   1   7  17      111.79      105.28     19.60 o 
   3   7  17      107.22      150.06     21.42 o 
  -4   8  17       19.26       36.48     27.45 o 
  -2   8  17      230.51      216.94     28.39 o 
   0   8  17      691.46      711.95     45.60 o 
   2   8  17      146.24      146.31     20.68 o 
   4   8  17        8.20       37.06     18.98 o 
  -5   9  17       42.26       71.16     26.43 o 
  -3   9  17       93.35       98.79     24.22 o 
  -1   9  17       61.19       66.89     21.85 o 
   1   9  17       41.19       27.24     20.08 o 
   3   9  17       36.29       33.82     17.82 o 
  -4  10  17      165.00      153.60     35.23 o 
  -2  10  17      172.07      202.73     27.66 o 
   0  10  17      327.31      346.58     34.62 o 
   2  10  17       24.58       41.89     17.45 o 
   4  10  17       56.95      101.97     20.53 o 
  -5  11  17       25.16       40.35     28.74 o 
  -3  11  17       87.59      119.29     35.91 o 
  -1  11  17       16.73       26.22     21.79 o 
   1  11  17      144.15      124.50     19.71 o 
   3  11  17       57.29       58.16     17.98 o 
  -4  12  17        7.47       23.05     27.33 o 
  -2  12  17       85.98       99.02     28.36 o 
   0  12  17       58.92       92.68     24.06 o 
   2  12  17        2.98       22.87     24.37 o 
   4  12  17        3.24       37.35     24.85 o 
  -3  13  17       71.03       86.00     29.62 o 
  -1  13  17       12.64       19.62     23.04 o 
   1  13  17       90.48       94.93     19.32 o 
   3  13  17        6.67       21.23     17.30 o 
  -4  14  17        7.37       -5.02     27.19 o 
  -2  14  17       72.20      125.35     28.94 o 
   0  14  17       14.41       14.62     21.79 o 
   2  14  17        6.64        1.83     34.42 o 
  -3  15  17       31.21       26.17     25.88 o 
  -1  15  17        7.26       12.53     21.96 o 
   1  15  17        3.95       -1.02     40.26 o 
   3  15  17       20.59       66.02     31.62 o 
  -2  16  17       66.00       40.60     34.77 o 
   0  16  17        6.25       23.52     24.46 o 
   2  16  17       75.67      149.00     29.72 o 
  -1  17  17       46.65       67.27     29.14 o 
   1  17  17       58.99       68.79     30.29 o 
  -2  18  17       18.69       65.07     35.23 o 
   0  18  17       33.23       41.97     40.83 o 
  -1  19  17        2.13        2.42     28.06 o 
  -4   0  18        2.65       14.30     24.70 o 
  -2   0  18      270.66      291.18     43.12 o 
   0   0  18      136.20      125.12     35.80 o 
   2   0  18       54.48       58.78     33.28 o 
   4   0  18       32.40       23.38     45.35 o 
  -5   1  18       38.72       72.23     22.19 o 
  -3   1  18       54.72       67.78     20.66 o 
  -1   1  18      142.15      145.36     30.76 o 
   1   1  18      160.26      178.66     26.73 o 
   3   1  18      185.98      212.97     22.68 o 
  -6   2  18        1.92      -34.42     27.11 o 
  -4   2  18      150.65      138.76     22.83 o 
  -2   2  18      188.18      218.61     26.48 o 
   0   2  18       95.31      102.92     24.66 o 
   2   2  18       42.20       53.40     18.95 o 
   4   2  18       24.19       46.46     20.33 o 
  -5   3  18       63.84       99.70     24.25 o 
  -3   3  18       26.41       10.59     18.15 o 
  -1   3  18       93.67      100.49     35.23 o 
   1   3  18      330.74      309.90     32.60 o 
   3   3  18       34.13       37.30     17.53 o 
  -4   4  18       25.58        0.72     16.90 o 
  -2   4  18       49.44       51.63     20.10 o 
   0   4  18      195.39      180.81     26.14 o 
   2   4  18       16.19        5.39     19.23 o 
   4   4  18        6.20       13.65     27.78 o 
  -5   5  18        2.72       -1.20     24.88 o 
  -3   5  18       56.21       40.26     19.60 o 
  -1   5  18       30.18       43.20     22.03 o 
   1   5  18       44.21       65.58     23.93 o 
   3   5  18       68.86       73.15     17.35 o 
  -4   6  18        6.32        6.44     19.17 o 
  -2   6  18      193.03      181.41     27.16 o 
   0   6  18      157.97      188.42     27.92 o 
   2   6  18       15.38        7.56     14.74 o 
   4   6  18       66.56       59.80     20.43 o 
  -5   7  18       63.40       92.77     31.16 o 
  -3   7  18       62.59       76.97     21.98 o 
  -1   7  18      393.44      386.66     35.46 o 
   1   7  18       10.51        3.89     22.67 o 
   3   7  18       42.89       23.63     32.99 o 
  -4   8  18       23.48       52.15     29.62 o 
  -2   8  18       50.90       39.24     22.44 o 
   0   8  18      154.18      169.14     27.89 o 
   2   8  18      176.45      171.09     23.40 o 
   4   8  18        3.61        9.59     25.52 o 
  -5   9  18       68.43       45.75     35.91 o 
  -3   9  18      410.19      409.32     35.96 o 
  -1   9  18      148.80      185.04     28.04 o 
   1   9  18      117.49      110.81     23.10 o 
   3   9  18        3.09       38.09     20.35 o 
  -4  10  18       17.45       13.72     30.42 o 
  -2  10  18       84.90       63.81     24.64 o 
   0  10  18       52.04       51.97     25.00 o 
   2  10  18      173.10      174.53     28.02 o 
  -3  11  18       85.34       81.66     34.54 o 
  -1  11  18        0.03       -0.47     26.25 o 
   1  11  18      148.21      145.59     26.26 o 
   3  11  18       28.97       25.89     18.70 o 
  -4  12  18      167.43      158.29     60.44 o 
  -2  12  18        2.95       19.09     21.26 o 
   0  12  18      118.31      129.23     28.20 o 
   2  12  18       29.18       36.98     25.01 o 
  -3  13  18       29.61       29.39     32.59 o 
  -1  13  18       63.15       45.79     24.21 o 
   1  13  18       92.88      102.43     25.85 o 
   3  13  18       86.89      138.96     41.40 o 
  -2  14  18       34.03       27.28     25.47 o 
   0  14  18       25.98       55.40     22.37 o 
   2  14  18       38.22       58.61     27.80 o 
  -1  15  18       51.22       72.74     29.34 o 
   1  15  18        9.37       30.19     34.77 o 
  -2  16  18       56.81       33.97     31.91 o 
   0  16  18       39.56       27.29     25.11 o 
  -1  17  18       51.64      108.82     29.91 o 
  -5   1  19       25.58       27.76     21.14 o 
  -3   1  19      107.09      104.71     23.92 o 
  -1   1  19       44.37       34.30     19.73 o 
   1   1  19       36.43       21.74     23.09 o 
   3   1  19      331.43      420.25     28.12 o 
  -4   2  19       85.61      100.45     23.69 o 
  -2   2  19       55.01       59.90     20.62 o 
   0   2  19      102.97       78.83     24.07 o 
   2   2  19      364.68      410.66     39.31 o 
   4   2  19       28.57       55.49     24.86 o 
  -5   3  19        8.14        2.06     21.88 o 
  -3   3  19        6.59        4.89     20.49 o 
  -1   3  19      155.80      149.01     27.19 o 
   1   3  19       20.93       25.65     23.15 o 
   3   3  19       45.08       51.15     19.25 o 
  -4   4  19       32.29       59.81     27.79 o 
  -2   4  19      130.63      110.44     30.82 o 
   0   4  19        4.24       31.39     20.84 o 
   2   4  19      131.31       53.18     33.28 o 
   4   4  19       16.49       43.28     25.60 o 
  -5   5  19        1.78       -0.46     28.48 o 
  -3   5  19      146.04      148.28     24.97 o 
  -1   5  19       33.86       45.54     21.73 o 
   1   5  19       40.65       41.02     24.12 o 
   3   5  19        5.10       24.15     21.78 o 
  -4   6  19       48.86       57.01     23.82 o 
  -2   6  19      576.60      674.21     42.76 o 
   0   6  19      160.21      158.10     27.29 o 
   2   6  19       34.96       50.16     25.86 o 
   4   6  19       21.00       40.96     28.56 o 
  -3   7  19        6.86       12.20     19.99 o 
  -1   7  19       14.73        6.81     22.87 o 
   1   7  19       27.64       40.06     35.80 o 
   3   7  19        7.93       28.75     24.67 o 
  -4   8  19       71.47       96.64     36.60 o 
  -2   8  19      305.58      381.79     36.56 o 
   0   8  19       77.23      117.81     28.27 o 
   2   8  19       33.51       15.63     22.86 o 
  -3   9  19      111.39      131.28     27.08 o 
  -1   9  19       35.54       18.68     26.70 o 
   1   9  19      120.65      137.00     30.70 o 
   3   9  19        0.23       -6.16     28.26 o 
  -4  10  19       19.48        8.35     33.51 o 
  -2  10  19       46.73       72.97     23.66 o 
   0  10  19       13.99       33.12     35.17 o 
   2  10  19       43.83       39.23     40.49 o 
  -3  11  19       28.94       40.60     30.08 o 
  -1  11  19       76.19      113.57     26.68 o 
   1  11  19       25.12       15.79     21.30 o 
   3  11  19        7.56       44.83     39.46 o 
  -2  12  19        1.06       18.42     22.06 o 
   0  12  19        8.44       26.15     25.66 o 
   2  12  19       16.70       40.60     38.66 o 
  -1  13  19      133.47      163.98     30.54 o 
   1  13  19       44.75       79.84     27.35 o 
  -2  14  19       10.61       37.37     24.83 o 
   0  14  19       74.99      125.95     32.63 o 
  -1  15  19        3.83       40.68     27.53 o 
   0  16  19        2.45       15.66     28.58 o 
  -4   0  20       29.42       45.86     28.93 o 
  -2   0  20        4.92       22.30     32.48 o 
   0   0  20      152.64      164.57     38.08 o 
   2   0  20      462.31      457.47     59.13 o 
  -5   1  20        1.71       30.14     22.67 o 
  -3   1  20       19.08       15.82     19.12 o 
  -1   1  20        4.08        8.81     20.49 o 
   1   1  20       67.45       78.61     25.82 o 
   3   1  20       48.45       69.28     30.76 o 
  -4   2  20        3.77       23.41     21.15 o 
  -2   2  20       91.96       73.76     26.59 o 
   0   2  20      111.35       91.89     24.86 o 
   2   2  20       41.14       15.75     25.57 o 
  -3   3  20       12.76       21.78     20.52 o 
  -1   3  20       42.62       51.50     23.81 o 
   1   3  20       36.40       49.03     26.21 o 
   3   3  20       27.74       57.00     29.89 o 
  -4   4  20       48.86       62.58     23.53 o 
  -2   4  20       38.78       54.26     20.98 o 
   0   4  20       12.45       27.87     22.48 o 
   2   4  20        8.10       39.20     24.99 o 
  -3   5  20       37.34       33.96     23.48 o 
  -1   5  20       49.67       47.00     25.17 o 
   1   5  20       53.03       65.12     24.95 o 
   3   5  20        1.61        3.03     29.17 o 
  -4   6  20       28.94       63.41     25.75 o 
  -2   6  20       85.46       85.46     23.96 o 
   0   6  20       31.61       60.39     23.89 o 
   2   6  20       25.32       34.13     28.44 o 
  -3   7  20        8.16        6.43     20.50 o 
  -1   7  20       33.48       44.17     23.41 o 
   1   7  20       56.62       99.59     30.09 o 
   3   7  20        1.96       33.74     42.43 o 
  -2   8  20       92.50       65.81     36.31 o 
   0   8  20       43.46       48.54     24.78 o 
   2   8  20       54.29       99.64     32.10 o 
  -3   9  20       38.51       63.57     24.73 o 
  -1   9  20       89.54      103.15     29.48 o 
   1   9  20       49.49       74.25     30.15 o 
  -2  10  20      113.28      113.10     32.99 o 
   0  10  20       13.66       49.74     25.00 o 
  -1  11  20        6.11       -6.23     34.08 o 
   1  11  20       47.40       38.69     29.87 o 
  -2  12  20       50.26       78.73     25.88 o 
   0  12  20       23.70       41.61     27.14 o 
  -1  13  20       31.95       39.44     27.67 o 
   0  14  20       12.46       54.55     32.37 o 
  -3   1  21       68.08       83.95     26.82 o 
  -1   1  21      250.79      210.18     28.75 o 
   1   1  21       66.55       37.54     24.80 o 
  -4   2  21       63.76       82.69     25.47 o 
  -2   2  21       39.33       48.77     21.87 o 
   0   2  21      126.53      135.85     27.09 o 
   2   2  21       36.66       74.56     28.24 o 
  -3   3  21        0.04       -2.32     21.51 o 
  -1   3  21        1.79       20.34     22.47 o 
   1   3  21       98.16      145.68     28.97 o 
  -4   4  21       81.09      103.50     38.88 o 
  -2   4  21       54.72       79.19     25.88 o 
   0   4  21       10.27       -2.03     22.12 o 
   2   4  21        8.41       39.18     28.98 o 
  -3   5  21       53.64       73.27     26.82 o 
  -1   5  21      140.94      199.02     30.77 o 
   1   5  21       31.99       40.95     27.94 o 
  -2   6  21        2.92       -5.85     24.37 o 
   0   6  21      116.65      166.04     31.87 o 
   2   6  21       23.93       27.79     35.34 o 
  -3   7  21       94.72      104.65     39.34 o 
  -1   7  21       26.63       15.13     24.50 o 
   1   7  21       12.73       -9.97     25.14 o 
  -2   8  21       50.50      109.99     27.03 o 
   0   8  21       22.58       32.97     28.11 o 
   2   8  21       36.03       65.19     40.37 o 
  -3   9  21        6.92        9.26     37.05 o 
  -1   9  21       29.00       36.24     26.25 o 
   1   9  21        8.28        8.01     37.40 o 
  -2  10  21       15.19       21.04     44.15 o 
   0  10  21       46.56      126.68     32.03 o 
  -1  11  21       14.39       24.26     28.32 o 
  -2   0  22       14.76       -7.89     35.11 o 
   0   0  22        7.76       34.54     38.77 o 
  -3   1  22       63.07      105.45     39.91 o 
  -1   1  22       86.33       83.38     27.19 o 
   1   1  22        6.76       34.38     27.75 o 
  -2   2  22       18.95       48.80     24.05 o 
   0   2  22       14.67       59.09     25.38 o 
  -3   3  22       34.59        9.49     34.88 o 
  -1   3  22       26.44       47.16     24.67 o 
   1   3  22        6.90       28.25     32.71 o 
  -2   4  22       44.30       58.54     23.06 o 
   0   4  22        3.36       -9.86     29.74 o 
  -3   5  22       11.39      -32.71     36.71 o 
  -1   5  22       89.29      107.22     27.40 o 
   1   5  22       18.34       47.12     33.62 o 
  -2   6  22       30.48       33.97     40.03 o 
   0   6  22        7.57        1.53     24.86 o 
  -1   7  22       26.49       73.31     44.26 o 
   0   8  22        5.88       28.59     38.08 o 
                                                 
